# Supplementary material for: Genomic characterization of mobile genetic elements associated with antimicrobial resistance in Streptococcus pneumoniae from Australia
Source: Microb Genom. 2026 Apr 8;12(4):001662. doi: 10.1099/mgen.0.001662 (PMC13085319; doi:10.1099/mgen.0.001662)
Supplement: Uncited Table S1. [file mgen-12-01662-s002.xlsx]

## Sheet: Metadata (SA, QLD, VIC)
																															AMRfinder Plus Predictions															GPS Pipeline Predictions
Accession Number	type	State	date collected	year	VT/NVT (PCV13)	Serotype	GPSC	ST	MEGA (msrD, mefA)	Tn916-like	Tn916	Tn6002	Tn2010	Tn6003	ICESpnTw19F14	ICESpnCGSP14	ICESorUo5	ICESpn11928	Tn5253-like	Tn5253	Tn5252	ICESpn529IQ	ICESpn6706B	50kb Genomic Island (tet32)	Aminoglycosides	Chloramphenicols	Macrolides	Tetracyclines	Fluoroquinolones	Beta-Lactams	aph3-IIIa	sat4	catA	catA16	mefA	msrD	ermB	tetM	tet32	parC_S79F	parC_S79Y	pmrA	pbp1a	pbp2b	pbp2x	pbp1a	pbp2b	pbp2x	AMO_MIC
ERR15600952	Invasive	Queensland	2020-09-10	2020	NVT	9N	16	66	0	0	0	0	0	0	0	0	0	0	0	0	0	0	0	0	0	0	0	0	0	0	0	0	0	0	0	0	0	0	0	0	0	1	0	0	0	1	0	0	<= 0.03
ERR15600953	Invasive	Queensland	2020-09-10	2020	NVT	33F	3	3741	0	0	0	0	0	0	0	0	0	0	0	0	0	0	0	0	0	0	0	0	0	0	0	0	0	0	0	0	0	0	0	0	0	1	0	0	0	0	0	3	<= 0.03
ERR15600954	Invasive	Queensland	2020-09-13	2020	NVT	33B	NA	14271	0	0	0	0	0	0	0	0	0	0	0	0	0	0	0	0	0	0	0	0	0	1	0	0	0	0	0	0	0	0	0	0	0	1	1	1	0	NEW	NEW	NEW	0.12
ERR15600955	Invasive	Queensland	2020-09-13	2020	NVT	11A	6	156	0	0	0	0	0	0	0	0	0	0	0	0	0	0	0	0	0	0	0	0	0	1	0	0	0	0	0	0	0	0	0	0	0	1	1	1	1	7	12	242	0.25
ERR15600956	Invasive	Queensland	2020-09-15	2020	NVT	35F	36	1635	0	0	0	0	0	0	0	0	0	0	0	0	0	0	0	0	0	0	0	0	0	0	0	0	0	0	0	0	0	0	0	0	0	1	0	0	0	0	0	3	<= 0.03
ERR15600957	Invasive	Queensland	2020-09-15	2020	NVT	23A	5	338	0	1	0	0	0	0	0	1	0	0	0	0	0	0	0	0	0	0	1	1	0	1	0	0	0	0	0	0	1	1	0	0	0	1	1	1	1	19	1	24	0.25
ERR15600958	Invasive	Queensland	2020-09-17	2020	NVT	6C	76	-	0	0	0	0	0	0	0	0	0	0	0	0	0	0	0	0	0	0	0	0	0	0	0	0	0	0	0	0	0	0	0	0	0	1	0	0	0	1	4	2	<= 0.03
ERR15600959	Invasive	Queensland	2020-09-17	2020	VT	19F	119	654	0	0	0	0	0	0	0	0	0	0	0	0	0	0	0	0	0	0	0	0	0	0	0	0	0	0	0	0	0	0	0	0	0	1	0	0	0	2	0	0	<= 0.03
ERR15600960	Invasive	Queensland	2020-09-16	2020	NVT	33B	NA	14271	0	0	0	0	0	0	0	0	0	0	0	0	0	0	0	0	0	0	0	0	0	1	0	0	0	0	0	0	0	0	0	0	0	1	1	1	0	NEW	NEW	NEW	0.12
ERR15600961	Non-invasive	Queensland	2020-09-18	2020	NVT	22F	19	433	0	0	0	0	0	0	0	0	0	0	0	0	0	0	0	0	0	0	0	0	0	0	0	0	0	0	0	0	0	0	0	0	0	1	0	0	0	1	2	2	<= 0.03
ERR15600962	Invasive	Queensland	2020-09-21	2020	NVT	16F	NA	16481	0	0	0	0	0	0	0	0	0	0	0	0	0	0	0	0	0	0	0	0	0	0	0	0	0	0	0	0	0	0	0	0	0	1	1	1	0	37	140	NEW	0.06
ERR15600963	Invasive	Queensland	2020-09-23	2020	NVT	12F	26	989	0	1	1	0	0	0	0	0	0	0	0	0	0	0	0	0	0	0	0	1	0	0	0	0	0	0	0	0	0	1	0	0	0	1	0	0	0	12	4	3	<= 0.03
ERR15600964	Invasive	Queensland	2020-09-26	2020	NVT	8	3	13598	0	0	0	0	0	0	0	0	0	0	0	0	0	0	0	0	0	0	0	0	0	0	0	0	0	0	0	0	0	0	0	0	0	1	0	0	0	3	6	5	<= 0.03
ERR15600965	Invasive	Queensland	2020-09-27	2020	NVT	23B	5	1373	0	0	0	0	0	0	0	0	0	0	0	0	0	0	0	0	0	0	0	0	0	1	0	0	0	0	0	0	0	0	0	0	0	1	0	1	1	0	1	1	0.06
ERR15600966	Invasive	Queensland	2020-09-30	2020	VT	3	12	180	0	0	0	0	0	0	0	0	0	0	0	0	0	0	0	0	0	0	0	0	0	0	0	0	0	0	0	0	0	0	0	0	0	1	0	0	0	2	3	2	<= 0.03
ERR15600967	Invasive	Queensland	2020-10-04	2020	VT	19F	119	251	0	0	0	0	0	0	0	0	0	0	0	0	0	0	0	0	0	0	0	0	0	0	0	0	0	0	0	0	0	0	0	0	0	1	0	0	0	2	0	0	<= 0.03
ERR15600968	Invasive	Queensland	2020-10-09	2020	NVT	6C	13	16482	0	0	0	0	0	0	0	0	0	0	0	0	0	0	0	0	0	0	0	0	0	0	0	0	0	0	0	0	0	0	0	0	0	1	0	0	0	0	4	NEW	<= 0.03
ERR15600970	Invasive	Queensland	2020-10-06	2020	NVT	22F	61	698	0	0	0	0	0	0	0	0	0	0	0	0	0	0	0	0	0	0	0	0	0	0	0	0	0	0	0	0	0	0	0	0	0	1	0	0	0	0	2	0	<= 0.03
ERR15600971	Invasive	Queensland	2020-10-11	2020	NVT	12F	26	989	0	1	1	0	0	0	0	0	0	0	0	0	0	0	0	0	0	0	0	1	0	0	0	0	0	0	0	0	0	1	0	0	0	1	0	0	0	12	4	3	<= 0.03
ERR15600972	Invasive	Queensland	2020-10-05	2020	VT	19F	119	654	0	0	0	0	0	0	0	0	0	0	0	0	0	0	0	0	0	0	0	0	0	0	0	0	0	0	0	0	0	0	0	0	0	1	0	0	0	2	0	0	<= 0.03
ERR15600973	Invasive	Queensland	2020-10-11	2020	VT	19A	4	199	0	0	0	0	0	0	0	0	0	0	0	0	0	0	0	0	0	0	0	0	0	0	0	0	0	0	0	0	0	0	0	0	0	1	0	0	0	0	0	0	<= 0.03
ERR15600974	Invasive	Queensland	2020-10-17	2020	VT	3	12	180	0	0	0	0	0	0	0	0	0	0	0	0	0	0	0	0	0	0	0	0	0	0	0	0	0	0	0	0	0	0	0	0	0	1	0	0	0	2	3	2	<= 0.03
ERR15600975	Invasive	Queensland	2020-10-14	2020	NVT	24B	6	162	0	0	0	0	0	0	0	0	0	0	0	0	0	0	0	0	0	0	0	0	0	0	0	0	0	0	0	0	0	0	0	0	0	1	0	0	0	78	0	0	<= 0.03
ERR15600976	Invasive	Queensland	2020-10-20	2020	VT	19F	119	654	0	0	0	0	0	0	0	0	0	0	0	0	0	0	0	0	0	0	0	0	0	0	0	0	0	0	0	0	0	0	0	0	0	1	0	0	0	2	0	0	<= 0.03
ERR15600977	Invasive	Queensland	2020-10-20	2020	NVT	23A	7	438	0	0	0	0	0	0	0	0	0	0	0	0	0	0	0	0	0	0	0	0	0	0	0	0	0	0	0	0	0	0	0	0	0	1	0	0	0	2	0	6	<= 0.03
ERR15600978	Invasive	Queensland	2020-10-25	2020	VT	19A	17	2062	0	0	0	0	0	0	0	0	0	0	0	0	0	0	0	0	0	0	0	0	0	1	0	0	0	0	0	0	0	0	0	0	0	1	1	1	1	16	13	19	0.25
ERR15600979	Invasive	Queensland	2020-10-29	2020	VT	3	12	180	0	0	0	0	0	0	0	0	0	0	0	0	0	0	0	0	0	0	0	0	0	0	0	0	0	0	0	0	0	0	0	0	0	1	0	0	0	2	0	2	<= 0.03
ERR15600980	Invasive	Queensland	2020-10-29	2020	VT	3	12	180	0	0	0	0	0	0	0	0	0	0	0	0	0	0	0	0	0	0	0	0	0	0	0	0	0	0	0	0	0	0	0	0	0	1	0	0	0	2	3	2	<= 0.03
ERR15600981	Invasive	Queensland	2020-11-01	2020	NVT	12F	26	989	0	1	1	0	0	0	0	0	0	0	0	0	0	0	0	0	0	0	0	1	0	0	0	0	0	0	0	0	0	1	0	0	0	1	0	0	0	12	4	3	<= 0.03
ERR15600982	Invasive	Queensland	2020-11-02	2020	NVT	15A	9	8625	0	1	0	1	0	0	0	0	0	0	0	0	0	0	0	0	0	0	1	1	0	1	0	0	0	0	0	0	1	1	0	0	0	1	1	1	1	24	27	28	<= 0.03
ERR15600983	Invasive	Queensland	2020-11-04	2020	NVT	8	3	13598	0	0	0	0	0	0	0	0	0	0	0	0	0	0	0	0	0	0	0	0	0	0	0	0	0	0	0	0	0	0	0	0	0	1	0	0	0	3	6	5	<= 0.03
ERR15600984	Invasive	Queensland	2020-11-04	2020	NVT	23B	5	1373	0	0	0	0	0	0	0	0	0	0	0	0	0	0	0	0	0	0	0	0	0	1	0	0	0	0	0	0	0	0	0	0	0	1	0	1	1	0	1	1	0.06
ERR15600985	Invasive	Queensland	2020-11-05	2020	NVT	6C	76	4237	0	0	0	0	0	0	0	0	0	0	0	0	0	0	0	0	0	0	0	0	0	0	0	0	0	0	0	0	0	0	0	0	0	1	0	0	0	1	4	2	<= 0.03
ERR15600986	Invasive	Queensland	2020-11-08	2020	NVT	38	38	393	0	0	0	0	0	0	0	0	0	0	0	0	0	0	0	0	0	0	0	0	0	0	0	0	0	0	0	0	0	0	0	0	0	1	0	0	0	2	4	0	<= 0.03
ERR15600987	Non-invasive	Queensland	2020-11-06	2020	NVT	11A	3	62	0	0	0	0	0	0	0	0	0	0	0	0	0	0	0	0	0	0	0	0	0	0	0	0	0	0	0	0	0	0	0	0	0	1	0	0	0	2	6	0	<= 0.03
ERR15600989	Invasive	Queensland	2020-11-10	2020	NVT	23B	5	17365	0	0	0	0	0	0	0	0	0	0	0	0	0	0	0	0	0	0	0	0	0	1	0	0	0	0	0	0	0	0	0	0	0	1	0	1	1	0	1	1	0.06
ERR15600990	Invasive	Queensland	2020-11-12	2020	NVT	18F	172	16483	0	0	0	0	0	0	0	0	0	0	0	0	0	0	0	0	0	0	0	0	0	0	0	0	0	0	0	0	0	0	0	0	0	1	0	0	0	0	4	2	<= 0.03
ERR15600991	Invasive	Queensland	2020-11-18	2020	VT	19F	119	654	0	0	0	0	0	0	0	0	0	0	0	0	0	0	0	0	0	0	0	0	0	0	0	0	0	0	0	0	0	0	0	0	0	1	0	0	0	2	0	0	<= 0.03
ERR15600992	Invasive	Queensland	2020-11-25	2020	NVT	23A	7	42	0	0	0	0	0	0	0	0	0	0	0	0	0	0	0	0	0	0	0	0	0	0	0	0	0	0	0	0	0	0	0	0	0	1	0	0	0	2	0	6	<= 0.03
ERR15600993	Invasive	Queensland	2020-11-25	2020	VT	19F	119	654	0	0	0	0	0	0	0	0	0	0	0	0	0	0	0	0	0	0	0	0	0	0	0	0	0	0	0	0	0	0	0	0	0	1	0	0	0	2	0	0	<= 0.03
ERR15600994	Invasive	Queensland	2020-11-26	2020	NVT	15C	132	3280	0	1	0	0	0	0	1	0	0	0	0	0	0	0	0	0	0	0	1	1	0	1	0	0	0	0	1	1	0	1	0	0	0	1	0	1	1	7	8	9	0.5
ERR15600995	Invasive	Queensland	2020-11-28	2020	NVT	8	3	53	0	0	0	0	0	0	0	0	0	0	0	0	0	0	0	0	0	0	0	0	0	0	0	0	0	0	0	0	0	0	0	0	0	1	0	0	0	3	6	5	<= 0.03
ERR15600996	Invasive	Queensland	2020-12-01	2020	NVT	15B	16	83	0	1	0	1	0	0	0	0	0	0	0	0	0	0	0	0	0	0	1	1	0	1	0	0	0	0	0	0	1	1	0	0	0	1	1	1	1	15	12	18	2
ERR15600997	Invasive	Queensland	2020-12-01	2020	VT	3	12	180	0	0	0	0	0	0	0	0	0	0	0	0	0	0	0	0	0	0	0	0	0	0	0	0	0	0	0	0	0	0	0	0	0	1	0	0	0	2	3	2	<= 0.03
ERR15600998	Invasive	Queensland	2020-12-03	2020	NVT	23B	7	439	0	0	0	0	0	0	0	0	0	0	0	0	0	0	0	0	0	0	0	0	0	0	0	0	0	0	0	0	0	0	0	0	0	1	0	0	0	0	0	0	<= 0.03
ERR15600999	Invasive	Queensland	2020-12-03	2020	NVT	11A	6	156	0	0	0	0	0	0	0	0	0	0	0	0	0	0	0	0	0	0	0	0	0	1	0	0	0	0	0	0	0	0	0	0	0	1	1	1	1	7	12	242	0.25
ERR15601000	Invasive	Queensland	2020-12-04	2020	NVT	35F	36	1635	0	0	0	0	0	0	0	0	0	0	0	0	0	0	0	0	0	0	0	0	0	0	0	0	0	0	0	0	0	0	0	0	0	1	0	0	0	0	0	3	<= 0.03
ERR15601001	Invasive	Queensland	2020-12-06	2020	NVT	21	99	432	0	0	0	0	0	0	0	0	0	0	0	0	0	0	0	0	0	0	0	0	0	0	0	0	0	0	0	0	0	0	0	0	0	1	0	0	0	0	0	2	<= 0.03
ERR15601002	Invasive	Queensland	2020-12-07	2020	NVT	18A	95	241	0	0	0	0	0	0	0	0	0	0	0	0	0	0	0	0	0	0	0	0	0	0	0	0	0	0	0	0	0	0	0	0	0	1	0	0	0	2	0	2	<= 0.03
ERR15601003	Invasive	Queensland	2020-12-12	2020	NVT	22F	61	698	0	0	0	0	0	0	0	0	0	0	0	0	0	0	0	0	0	0	0	0	0	0	0	0	0	0	0	0	0	0	0	0	0	1	0	0	0	0	2	0	<= 0.03
ERR15601004	Invasive	Queensland	2020-12-11	2020	NVT	10A	36	2068	0	0	0	0	0	0	0	0	0	0	0	0	0	0	0	0	0	0	0	0	0	0	0	0	0	0	0	0	0	0	0	0	0	1	0	1	1	0	140	NEW	0.06
ERR15601005	Invasive	Queensland	2020-12-13	2020	NVT	22F	19	433	0	0	0	0	0	0	0	0	0	0	0	0	0	0	0	0	0	0	0	0	0	0	0	0	0	0	0	0	0	0	0	0	0	1	0	0	0	1	2	2	<= 0.03
ERR15601006	Invasive	Queensland	2020-12-14	2020	NVT	23B	5	1373	0	0	0	0	0	0	0	0	0	0	0	0	0	0	0	0	0	0	0	0	0	1	0	0	0	0	0	0	0	0	0	0	0	1	0	1	1	0	1	1	0.06
ERR15601007	Invasive	Queensland	2020-12-18	2020	NVT	23B	7	36	0	0	0	0	0	0	0	0	0	0	0	0	0	0	0	0	0	0	0	0	0	0	0	0	0	0	0	0	0	0	0	0	0	1	0	0	0	2	0	120	<= 0.03
ERR15601008	Invasive	Queensland	2020-12-23	2020	NVT	21	11	193	0	0	0	0	0	0	0	0	0	0	0	0	0	0	0	0	0	0	0	0	0	0	0	0	0	0	0	0	0	0	0	0	0	1	0	0	0	2	0	2	<= 0.03
ERR15601009	Non-invasive	Queensland	2020-12-25	2020	VT	3	12	13550	0	0	0	0	0	0	0	0	0	0	0	0	0	0	0	0	0	0	0	0	0	0	0	0	0	0	0	0	0	0	0	0	0	1	0	0	0	2	3	2	<= 0.03
ERR15601010	Invasive	Queensland	2020-12-28	2020	NVT	8	3	53	0	0	0	0	0	0	0	0	0	0	0	0	0	0	0	0	0	0	0	0	0	0	0	0	0	0	0	0	0	0	0	0	0	1	0	0	0	3	6	5	<= 0.03
ERR15601011	Invasive	Queensland	2024-08-01	2024	NVT	11A	6	156	0	0	0	0	0	0	0	0	0	0	0	0	0	0	0	0	0	0	0	0	0	1	0	0	0	0	0	0	0	0	0	0	0	1	1	1	1	7	12	242	0.25
ERR15601012	Invasive	Queensland	2024-08-02	2024	NVT	33F	3	717	0	1	0	1	0	0	0	0	0	0	0	0	0	0	0	0	0	0	1	1	0	0	0	0	0	0	0	0	1	1	0	0	0	1	0	0	0	2	0	6	<= 0.03
ERR15601013	Invasive	Queensland	2024-08-01	2024	VT	3	3	717	0	1	0	1	0	0	0	0	0	0	0	0	0	0	0	0	0	0	1	1	0	0	0	0	0	0	0	0	1	1	0	0	0	1	0	0	0	2	0	2	<= 0.03
ERR15601014	Invasive	Queensland	2024-08-03	2024	NVT	38	38	393	0	0	0	0	0	0	0	0	0	0	0	0	0	0	0	0	0	0	0	0	0	0	0	0	0	0	0	0	0	0	0	0	0	1	0	0	0	2	4	0	<= 0.03
ERR15601015	Invasive	Queensland	2024-08-02	2024	NVT	22F	61	698	0	0	0	0	0	0	0	0	0	0	0	0	0	0	0	0	0	0	0	0	0	0	0	0	0	0	0	0	0	0	0	0	0	1	0	0	0	0	2	0	<= 0.03
ERR15601016	Invasive	Queensland	2024-08-04	2024	VT	19F	119	654	0	0	0	0	0	0	0	0	0	0	0	0	0	0	0	0	0	0	0	0	0	0	0	0	0	0	0	0	0	0	0	0	0	1	0	0	0	2	0	0	<= 0.03
ERR15601017	Invasive	Queensland	2024-08-05	2024	NVT	6E	23	95	0	0	0	0	0	0	0	0	0	0	1	0	0	0	1	0	0	1	1	1	0	1	0	0	1	0	0	0	1	1	0	0	0	1	1	1	1	34	NEW	20	2
ERR15601018	Invasive	Queensland	2024-08-04	2024	VT	19F	119	654	0	0	0	0	0	0	0	0	0	0	0	0	0	0	0	0	0	0	0	0	0	0	0	0	0	0	0	0	0	0	0	0	0	1	0	0	0	2	0	0	<= 0.03
ERR15601019	Invasive	Queensland	2024-08-05	2024	NVT	23B	5	1373	0	0	0	0	0	0	0	0	0	0	0	0	0	0	0	0	0	0	0	0	0	1	0	0	0	0	0	0	0	0	0	0	0	1	0	1	1	0	1	1	0.06
ERR15601020	Invasive	Queensland	2024-08-05	2024	NVT	22F	19	11558	0	0	0	0	0	0	0	0	0	0	0	0	0	0	0	0	0	0	0	0	0	0	0	0	0	0	0	0	0	0	0	0	0	1	0	0	0	1	2	2	<= 0.03
ERR15601021	Invasive	Queensland	2024-08-05	2024	NVT	8	3	53	0	0	0	0	0	0	0	0	0	0	0	0	0	0	0	0	0	0	0	0	0	0	0	0	0	0	0	0	0	0	0	0	0	1	0	0	0	3	6	5	<= 0.03
ERR15601022	Invasive	Queensland	2024-08-07	2024	NVT	9N	16	66	0	0	0	0	0	0	0	0	0	0	0	0	0	0	0	0	0	0	0	0	0	0	0	0	0	0	0	0	0	0	0	0	0	1	0	0	0	1	0	0	<= 0.03
ERR15601023	Invasive	Queensland	2024-08-08	2024	VT	3	12	180	0	0	0	0	0	0	0	0	0	0	0	0	0	0	0	0	0	0	0	0	0	0	0	0	0	0	0	0	0	0	0	0	0	1	0	0	0	2	0	2	<= 0.03
ERR15601024	Invasive	Queensland	2024-08-08	2024	NVT	8	3	53	0	0	0	0	0	0	0	0	0	0	0	0	0	0	0	0	0	0	0	0	0	0	0	0	0	0	0	0	0	0	0	0	0	1	0	0	0	3	6	5	<= 0.03
ERR15601025	Invasive	Queensland	2024-08-07	2024	NVT	6C	13	398	0	0	0	0	0	0	0	0	0	0	0	0	0	0	0	0	0	0	0	0	0	0	0	0	0	0	0	0	0	0	0	0	0	1	0	0	0	0	4	2	<= 0.03
ERR15601026	Invasive	Queensland	2024-08-09	2024	NVT	11A	3	62	0	0	0	0	0	0	0	0	0	0	0	0	0	0	0	0	0	0	0	0	0	0	0	0	0	0	0	0	0	0	0	0	0	1	0	0	0	2	6	0	<= 0.03
ERR15601027	Invasive	Queensland	2024-08-08	2024	NVT	8	3	53	0	0	0	0	0	0	0	0	0	0	0	0	0	0	0	0	0	0	0	0	0	0	0	0	0	0	0	0	0	0	0	0	0	1	0	1	0	3	6	5	<= 0.03
ERR15601028	Invasive	Queensland	2024-08-10	2024	NVT	33F	3	100	0	0	0	0	0	0	0	0	0	0	0	0	0	0	0	0	0	0	0	0	0	0	0	0	0	0	0	0	0	0	0	0	0	1	0	0	0	2	0	6	<= 0.03
ERR15601029	Invasive	Queensland	2024-08-11	2024	VT	3	12	180	0	0	0	0	0	0	0	0	0	0	0	0	0	0	0	0	0	0	0	0	0	0	0	0	0	0	0	0	0	0	0	0	0	1	0	0	0	2	3	NEW	<= 0.03
ERR15601030	Invasive	Queensland	2024-08-08	2024	NVT	23B	5	2372	0	0	0	0	0	0	0	0	0	0	0	0	0	0	0	0	0	0	0	0	0	1	0	0	0	0	0	0	0	0	0	0	0	1	1	1	1	7	67	143	0.5
ERR15601031	Invasive	Queensland	2024-08-11	2024	NVT	6C	13	17373	0	0	0	0	0	0	0	0	0	0	0	0	0	0	0	0	0	0	0	0	0	0	0	0	0	0	0	0	0	0	0	0	0	1	0	0	0	0	4	2	<= 0.03
ERR15601032	Invasive	Queensland	2024-08-11	2024	NVT	8	3	53	0	0	0	0	0	0	0	0	0	0	0	0	0	0	0	0	0	0	0	0	0	0	0	0	0	0	0	0	0	0	0	0	0	1	0	1	0	3	6	5	<= 0.03
ERR15601033	Invasive	Queensland	2024-08-12	2024	NVT	15B	6	162	0	0	0	0	0	0	0	0	0	0	0	0	0	0	0	0	0	0	0	0	0	0	0	0	0	0	0	0	0	0	0	0	0	1	0	0	0	1	0	0	<= 0.03
ERR15601034	Non-invasive	Queensland	2024-08-11	2024	VT	3	363	4909	0	0	0	0	0	0	0	0	0	0	0	0	0	0	0	0	0	0	0	0	0	0	0	0	0	0	0	0	0	0	0	0	0	1	1	0	0	0	0	2	<= 0.03
ERR15601035	Invasive	Queensland	2024-08-12	2024	NVT	23B	5	1373	0	0	0	0	0	0	0	0	0	0	0	0	0	0	0	0	0	0	0	0	0	1	0	0	0	0	0	0	0	0	0	0	0	1	0	1	1	0	1	1	0.06
ERR15601036	Invasive	Queensland	2024-08-12	2024	NVT	11A	6	156	0	0	0	0	0	0	0	0	0	0	0	0	0	0	0	0	0	0	0	0	0	1	0	0	0	0	0	0	0	0	0	0	0	1	1	1	1	7	12	242	0.25
ERR15601037	Invasive	Queensland	2024-08-12	2024	NVT	15B	11	1262	0	0	0	0	0	0	0	0	0	0	0	0	0	0	0	0	0	0	0	0	0	0	0	0	0	0	0	0	0	0	0	0	0	1	0	0	0	2	0	2	<= 0.03
ERR15601038	Invasive	Queensland	2024-08-12	2024	NVT	38	38	393	0	0	0	0	0	0	0	0	0	0	0	0	0	0	0	0	0	0	0	0	0	0	0	0	0	0	0	0	0	0	0	0	0	1	0	0	0	2	4	0	<= 0.03
ERR15601039	Invasive	Queensland	2024-08-15	2024	VT	3	12	180	0	0	0	0	0	0	0	0	0	0	0	0	0	0	0	0	0	0	0	0	0	0	0	0	0	0	0	0	0	0	0	0	0	1	0	0	0	2	3	2	<= 0.03
ERR15601040	Non-invasive	Queensland	2024-08-13	2024	NVT	NT	81	4149	0	1	0	1	0	0	0	0	0	0	0	0	0	0	0	0	0	0	1	1	0	1	0	0	0	0	0	0	1	1	0	0	0	1	0	1	1	25	7	56	2
ERR15601041	Invasive	Queensland	2024-08-13	2024	NVT	16F	46	17518	0	0	0	0	0	0	0	0	0	0	0	0	0	0	0	0	0	0	0	0	0	0	0	0	0	0	0	0	0	0	0	0	0	1	0	1	0	0	6	2	<= 0.03
ERR15601042	Invasive	Queensland	2024-08-17	2024	NVT	35B	59	558	1	0	0	0	0	0	0	0	0	0	0	0	0	0	0	0	0	0	1	0	0	1	0	0	0	0	1	1	0	0	0	0	0	1	0	1	1	4	7	7	4
ERR15601043	Invasive	Queensland	2024-08-18	2024	NVT	11A	6	156	0	0	0	0	0	0	0	0	0	0	0	0	0	0	0	0	0	0	0	0	0	1	0	0	0	0	0	0	0	0	0	0	0	1	1	1	1	7	12	242	0.25
ERR15601044	Invasive	Queensland	2024-08-21	2024	NVT	33F	3	717	0	1	0	1	0	0	0	0	0	0	0	0	0	0	0	0	0	0	1	1	0	0	0	0	0	0	0	0	1	1	0	0	0	1	0	0	0	2	0	6	<= 0.03
ERR15601045	Invasive	Queensland	2024-08-20	2024	NVT	18A	95	241	0	0	0	0	0	0	0	0	0	0	0	0	0	0	0	0	0	0	0	0	0	0	0	0	0	0	0	0	0	0	0	0	0	1	0	0	0	2	0	2	<= 0.03
ERR15601046	Invasive	Queensland	2024-08-21	2024	NVT	8	3	53	0	0	0	0	0	0	0	0	0	0	0	0	0	0	0	0	0	0	0	0	0	0	0	0	0	0	0	0	0	0	0	0	0	1	0	0	0	3	6	5	<= 0.03
ERR15601047	Invasive	Queensland	2024-08-23	2024	VT	3	12	180	0	0	0	0	0	0	0	0	0	0	0	0	0	0	0	0	0	0	0	0	0	0	0	0	0	0	0	0	0	0	0	0	0	1	0	0	0	2	0	2	<= 0.03
ERR15601048	Non-invasive	Queensland	2024-08-20	2024	NVT	11A	6	156	0	0	0	0	0	0	0	0	0	0	0	0	0	0	0	0	0	0	0	0	0	1	0	0	0	0	0	0	0	0	0	0	0	1	1	1	1	7	12	242	0.25
ERR15601049	Invasive	Queensland	2024-08-23	2024	VT	19A	NA	10263	0	0	0	0	0	0	0	0	0	0	0	0	0	0	0	0	0	0	0	0	0	1	0	0	0	0	0	0	0	0	0	0	0	1	1	1	1	NEW	1	NEW	0.12
ERR15601050	Non-invasive	Queensland	2024-08-24	2024	VT	19F	119	654	0	0	0	0	0	0	0	0	0	0	0	0	0	0	0	0	0	0	0	0	0	0	0	0	0	0	0	0	0	0	0	0	0	1	0	0	0	2	0	0	<= 0.03
ERR15601051	Invasive	Queensland	2024-08-25	2024	NVT	22F	19	433	0	0	0	0	0	0	0	0	0	0	0	0	0	0	0	0	0	0	0	0	0	0	0	0	0	0	0	0	0	0	0	0	0	1	0	0	0	1	2	2	<= 0.03
ERR15601052	Invasive	Queensland	2024-08-26	2024	NVT	8	3	13598	0	0	0	0	0	0	0	0	0	0	0	0	0	0	0	0	0	0	0	0	0	0	0	0	0	0	0	0	0	0	0	0	0	1	0	0	0	3	6	5	<= 0.03
ERR15601053	Invasive	Queensland	2024-08-27	2024	NVT	7C	44	177	0	0	0	0	0	0	0	0	0	0	0	0	0	0	0	0	0	0	0	0	0	0	0	0	0	0	0	0	0	0	0	0	0	1	0	0	0	2	0	3	<= 0.03
ERR15601055	Non-invasive	Queensland	2024-08-29	2024	NVT	6D	47	386	0	1	0	1	0	0	0	0	0	0	0	0	0	0	0	0	0	0	1	1	0	1	0	0	0	0	0	0	1	1	0	0	0	1	0	1	1	2	53	77	0.12
ERR15601056	Invasive	Queensland	2024-08-31	2024	NVT	31	57	1684	0	0	0	0	0	0	0	0	0	0	0	0	0	0	0	0	0	0	0	0	0	0	0	0	0	0	0	0	0	0	0	0	0	1	0	0	0	12	0	0	<= 0.03
ERR15601057	Invasive	Queensland	2024-08-31	2024	NVT	38	38	393	0	0	0	0	0	0	0	0	0	0	0	0	0	0	0	0	0	0	0	0	0	0	0	0	0	0	0	0	0	0	0	0	0	1	0	0	0	2	4	0	<= 0.03
ERR15601058	Invasive	Queensland	2024-09-01	2024	NVT	16F	46	2042	0	0	0	0	0	0	0	0	0	0	0	0	0	0	0	0	0	0	0	0	0	0	0	0	0	0	0	0	0	0	0	0	0	1	0	1	0	0	6	2	<= 0.03
ERR15601059	Invasive	Queensland	2024-09-02	2024	NVT	23B	5	2372	0	0	0	0	0	0	0	0	0	0	0	0	0	0	0	0	0	0	0	0	0	1	0	0	0	0	0	0	0	0	0	0	0	1	1	1	1	7	67	1	0.06
ERR15601060	Invasive	Queensland	2024-09-04	2024	NVT	8	3	53	0	0	0	0	0	0	0	0	0	0	0	0	0	0	0	0	0	0	0	0	0	0	0	0	0	0	0	0	0	0	0	0	0	1	0	0	0	3	6	5	<= 0.03
ERR15601061	Invasive	Queensland	2024-09-04	2024	VT	3	12	180	0	0	0	0	0	0	0	0	0	0	0	0	0	0	0	0	0	0	0	0	0	0	0	0	0	0	0	0	0	0	0	0	0	1	0	0	0	2	3	2	<= 0.03
ERR15601062	Invasive	Queensland	2024-09-02	2024	NVT	6D	76	8969	1	0	0	0	0	0	0	0	0	0	0	0	0	0	0	0	0	0	1	0	0	0	0	0	0	0	1	1	0	0	0	0	0	1	0	0	0	1	4	2	<= 0.03
ERR15601063	Invasive	Queensland	2024-09-05	2024	VT	19A	932	3111	0	1	0	0	1	0	0	0	0	0	0	0	0	0	0	0	0	0	1	1	0	1	0	0	0	0	1	1	1	1	0	0	0	1	1	1	0	181	16	112	1
ERR15601064	Invasive	Queensland	2024-09-09	2024	VT	3	12	180	0	0	0	0	0	0	0	0	0	0	0	0	0	0	0	0	0	0	0	0	0	0	0	0	0	0	0	0	0	0	0	0	0	1	0	0	0	2	3	59	<= 0.03
ERR15601065	Invasive	Queensland	2024-09-10	2024	NVT	22F	61	698	0	0	0	0	0	0	0	0	0	0	0	0	0	0	0	0	0	0	0	0	0	0	0	0	0	0	0	0	0	0	0	0	0	1	0	0	0	0	2	0	<= 0.03
ERR15601066	Invasive	Queensland	2024-09-10	2024	VT	3	12	180	0	0	0	0	0	0	0	0	0	0	0	0	0	0	0	1	0	0	0	1	0	0	0	0	0	0	0	0	0	0	1	0	0	1	0	0	0	2	0	2	<= 0.03
ERR15601067	Invasive	Queensland	2024-09-09	2024	NVT	23B	7	1448	0	0	0	0	0	0	0	0	0	0	0	0	0	0	0	0	0	0	0	0	0	0	0	0	0	0	0	0	0	0	0	0	0	1	0	0	0	2	0	0	<= 0.03
ERR15601068	Invasive	Queensland	2024-09-13	2024	NVT	15B	132	7479	0	1	0	0	0	0	1	0	0	0	0	0	0	0	0	0	0	0	1	1	0	1	0	0	0	0	1	1	0	1	0	0	0	1	0	1	1	7	8	9	0.5
ERR15601069	Invasive	Queensland	2024-09-13	2024	NVT	11E	6	156	0	0	0	0	0	0	0	0	0	0	0	0	0	0	0	0	0	0	0	0	0	1	0	0	0	0	0	0	0	0	0	0	0	1	1	1	1	7	12	242	0.25
ERR15601070	Invasive	Queensland	2024-09-15	2024	NVT	10A	35	1551	0	0	0	0	0	0	0	0	0	0	0	0	0	0	0	0	0	0	0	0	0	0	0	0	0	0	0	0	0	0	0	0	0	1	0	0	0	0	0	53	<= 0.03
ERR15601071	Invasive	Queensland	2024-09-15	2024	NVT	33F	3	1012	0	0	0	0	0	0	0	0	0	0	0	0	0	0	0	0	0	0	0	0	0	0	0	0	0	0	0	0	0	0	0	0	0	1	0	0	0	2	0	2	<= 0.03
ERR15601072	Invasive	Queensland	2024-09-16	2024	VT	3	12	180	0	0	0	0	0	0	0	0	0	0	0	0	0	0	0	0	0	0	0	0	0	0	0	0	0	0	0	0	0	0	0	0	0	1	0	0	0	2	0	136	<= 0.03
ERR15601073	Invasive	Queensland	2024-09-17	2024	NVT	15A	9	63	0	1	0	1	0	0	0	0	0	0	0	0	0	0	0	0	0	0	1	1	0	1	0	0	0	0	0	0	1	1	0	0	0	1	1	1	1	24	27	NEW	0.12
ERR15601078	Invasive	Queensland	2024-09-23	2024	VT	3	12	180	0	0	0	0	0	0	0	0	0	0	0	0	0	0	0	0	0	0	0	0	0	0	0	0	0	0	0	0	0	0	0	0	0	1	0	0	0	2	3	2	<= 0.03
ERR15601079	Invasive	Queensland	2024-09-23	2024	NVT	38	38	393	0	0	0	0	0	0	0	0	0	0	0	0	0	0	0	0	0	0	0	0	0	0	0	0	0	0	0	0	0	0	0	0	0	1	0	0	0	2	4	0	<= 0.03
ERR15601080	Invasive	Queensland	2024-09-26	2024	VT	19F	44	177	0	1	1	0	0	0	0	0	0	0	0	0	0	0	0	0	0	0	0	1	0	0	0	0	0	0	0	0	0	1	0	0	0	1	0	0	1	23	0	139	<= 0.03
ERR15601081	Invasive	Queensland	2024-09-28	2024	VT	19A	932	3111	0	1	0	0	1	0	0	0	0	0	0	0	0	0	0	0	0	0	1	1	0	1	0	0	0	0	1	1	1	1	0	0	0	1	1	1	0	181	16	112	1
ERR15601082	Invasive	Queensland	2024-09-27	2024	NVT	15B	10	13727	0	1	0	1	0	0	0	0	0	0	0	0	0	0	0	0	0	0	1	1	0	1	0	0	0	0	0	0	1	1	0	0	0	1	1	1	1	17	16	205	1
ERR15601083	Invasive	Queensland	2024-09-27	2024	NVT	22F	61	698	0	0	0	0	0	0	0	0	0	0	0	0	0	0	0	0	0	0	0	0	0	0	0	0	0	0	0	0	0	0	0	0	0	1	0	0	0	0	2	0	<= 0.03
ERR15601084	Invasive	Queensland	2024-09-28	2024	NVT	16F	46	2042	0	0	0	0	0	0	0	0	0	0	0	0	0	0	0	0	0	0	0	0	0	0	0	0	0	0	0	0	0	0	0	0	0	1	0	1	0	0	6	2	<= 0.03
ERR15601085	Invasive	Queensland	2024-09-29	2024	NVT	22F	61	698	0	0	0	0	0	0	0	0	0	0	0	0	0	0	0	0	0	0	0	0	0	0	0	0	0	0	0	0	0	0	0	0	0	1	0	0	0	0	2	0	<= 0.03
ERR15601086	Invasive	Queensland	2024-10-01	2024	NVT	9N	16	66	0	0	0	0	0	0	0	0	0	0	0	0	0	0	0	0	0	0	0	0	0	0	0	0	0	0	0	0	0	0	0	0	0	1	0	0	0	1	0	0	<= 0.03
ERR15601087	Invasive	Queensland	2024-10-03	2024	NVT	35F	36	446	0	0	0	0	0	0	0	0	0	0	0	0	0	0	0	0	0	0	0	0	0	0	0	0	0	0	0	0	0	0	0	0	0	1	0	0	0	0	0	3	<= 0.03
ERR15601092	Invasive	Queensland	2024-10-12	2024	NVT	11C	6	156	0	0	0	0	0	0	0	0	0	0	0	0	0	0	0	0	0	0	0	0	0	1	0	0	0	0	0	0	0	0	0	0	0	1	1	1	1	7	12	242	0.25
ERR15601094	Invasive	Queensland	2024-10-12	2024	NVT	18C	50	113	0	0	0	0	0	0	0	0	0	0	0	0	0	0	0	0	0	0	0	0	0	0	0	0	0	0	0	0	0	0	0	0	0	1	0	0	0	0	4	0	<= 0.03
ERR15601095	Invasive	Queensland	2024-10-17	2024	NVT	10A	35	97	0	0	0	0	0	0	0	0	0	0	0	0	0	0	0	0	0	0	0	0	0	0	0	0	0	0	0	0	0	0	0	0	0	1	0	0	0	0	0	2	<= 0.03
ERR15601097	Invasive	Queensland	2024-10-18	2024	NVT	11C	3	62	0	0	0	0	0	0	0	0	0	0	0	0	0	0	0	0	0	0	0	0	0	0	0	0	0	0	0	0	0	0	0	0	0	1	0	0	0	2	6	0	<= 0.03
ERR15601098	Non-invasive	Queensland	2024-10-21	2024	NVT	38	38	393	0	0	0	0	0	0	0	0	0	0	0	0	0	0	0	0	0	0	0	0	0	0	0	0	0	0	0	0	0	0	0	0	0	1	0	0	0	2	4	0	<= 0.03
ERR15601099	Non-invasive	Queensland	2024-10-20	2024	NVT	11A	6	156	0	0	0	0	0	0	0	0	0	0	0	0	0	0	0	0	0	0	0	0	0	1	0	0	0	0	0	0	0	0	0	0	0	1	1	1	1	7	12	242	0.25
ERR15601100	Invasive	Queensland	2024-10-19	2024	NVT	33F	3	717	0	1	0	1	0	0	0	0	0	0	0	0	0	0	0	0	0	0	1	1	0	0	0	0	0	0	0	0	1	1	0	0	0	1	0	0	0	2	0	6	<= 0.03
ERR15601101	Invasive	Queensland	2024-10-22	2024	NVT	15C	11	8711	0	0	0	0	0	0	0	0	0	0	0	0	0	0	0	0	0	0	0	0	0	0	0	0	0	0	0	0	0	0	0	0	0	1	0	0	0	2	0	2	<= 0.03
ERR15601102	Invasive	Queensland	2024-10-22	2024	VT	3	12	505	0	1	0	1	0	0	0	0	0	0	0	0	0	0	0	0	0	0	1	1	0	0	0	0	0	0	0	0	1	1	0	0	0	1	0	0	0	2	0	2	<= 0.03
ERR15601103	Invasive	Queensland	2024-10-23	2024	NVT	23B	27	-	0	0	0	0	0	0	0	0	0	0	0	0	0	0	0	0	0	0	0	0	0	0	0	0	0	0	0	0	0	0	0	0	0	1	0	0	0	0	0	283	<= 0.03
ERR15601104	Invasive	Queensland	2024-10-25	2024	VT	19F	119	654	0	0	0	0	0	0	0	0	0	0	0	0	0	0	0	0	0	0	0	0	0	0	0	0	0	0	0	0	0	0	0	0	0	1	0	0	0	2	0	0	<= 0.03
ERR15601105	Invasive	Queensland	2024-10-24	2024	NVT	17F	49	392	0	0	0	0	0	0	0	0	0	0	0	0	0	0	0	0	0	0	0	0	0	0	0	0	0	0	0	0	0	0	0	0	0	1	0	0	0	11	0	0	<= 0.03
ERR15601106	Invasive	Queensland	2024-10-25	2024	NVT	9N	16	66	0	0	0	0	0	0	0	0	0	0	0	0	0	0	0	0	0	0	0	0	0	0	0	0	0	0	0	0	0	0	0	0	0	1	0	0	0	1	0	0	<= 0.03
ERR15601107	Invasive	Queensland	2024-10-24	2024	NVT	33F	3	3741	0	0	0	0	0	0	0	0	0	0	0	0	0	0	0	0	0	0	0	0	0	0	0	0	0	0	0	0	0	0	0	0	0	1	0	0	0	0	0	3	<= 0.03
ERR15601108	Non-invasive	Queensland	2024-10-23	2024	VT	3	12	180	0	0	0	0	0	0	0	0	0	0	0	0	0	0	0	0	0	0	0	0	0	0	0	0	0	0	0	0	0	0	0	0	0	1	0	0	0	2	0	2	<= 0.03
ERR15601109	Invasive	Queensland	2024-10-28	2024	NVT	22F	61	698	0	0	0	0	0	0	0	0	0	0	0	0	0	0	0	0	0	0	0	0	0	0	0	0	0	0	0	0	0	0	0	0	0	1	0	0	0	0	2	0	<= 0.03
ERR15601110	Invasive	Queensland	2024-10-27	2024	NVT	9N	16	66	0	0	0	0	0	0	0	0	0	0	0	0	0	0	0	0	0	0	0	0	0	0	0	0	0	0	0	0	0	0	0	0	0	1	0	0	0	1	0	0	<= 0.03
ERR15601111	Invasive	Queensland	2024-10-27	2024	VT	3	12	180	0	0	0	0	0	0	0	0	0	0	0	0	0	0	0	0	0	0	0	0	0	0	0	0	0	0	0	0	0	0	0	0	0	1	0	0	0	2	0	2	<= 0.03
ERR15601112	Invasive	Queensland	2024-10-29	2024	NVT	15B	4	199	0	0	0	0	0	0	0	0	0	0	0	0	0	0	0	0	0	0	0	0	0	0	0	0	0	0	0	0	0	0	0	0	0	1	0	0	0	0	0	0	<= 0.03
ERR15601113	Invasive	Queensland	2024-10-27	2024	NVT	17F	49	392	0	0	0	0	0	0	0	0	0	0	0	0	0	0	0	0	0	0	0	0	0	0	0	0	0	0	0	0	0	0	0	0	0	1	0	0	0	11	0	0	<= 0.03
ERR15601114	Invasive	Queensland	2024-10-31	2024	VT	3	12	180	0	0	0	0	0	0	0	0	0	0	0	0	0	0	0	1	0	0	0	1	0	0	0	0	0	0	0	0	0	0	1	0	0	1	0	0	0	2	0	2	<= 0.03
SRR29457384	invasive	South Australia	2023	2023	NVT	9N	16	66	0	0	0	0	0	0	0	0	0	0	0	0	0	0	0	0	0	0	0	0	0	0	0	0	0	0	0	0	0	0	0	0	0	1	0	0	0	1	0	0	<= 0.03
SRR29457385	invasive	South Australia	2022	2022	NVT	22F	19	433	0	0	0	0	0	0	0	0	0	0	0	0	0	0	0	0	0	0	0	0	0	0	0	0	0	0	0	0	0	0	0	0	0	1	0	0	0	1	2	2	<= 0.03
SRR29457386	invasive	South Australia	2023	2023	VT	3	12	180	0	0	0	0	0	0	0	0	0	0	0	0	0	0	0	0	0	0	0	0	0	0	0	0	0	0	0	0	0	0	0	0	0	1	0	0	0	2	3	2	<= 0.03
SRR29457387	invasive	South Australia	2023	2023	VT	19F	119	654	0	0	0	0	0	0	0	0	0	0	0	0	0	0	0	0	0	0	0	0	0	0	0	0	0	0	0	0	0	0	0	0	0	1	0	0	0	2	0	0	<= 0.03
SRR29457388	invasive	South Australia	2023	2023	VT	3	12	180	0	0	0	0	0	0	0	0	0	0	0	0	0	0	0	0	0	0	0	0	0	0	0	0	0	0	0	0	0	0	0	0	0	1	0	0	0	2	0	2	<= 0.03
SRR29457389	invasive	South Australia	2022	2022	NVT	13	134	17862	0	0	0	0	0	0	0	0	0	0	0	0	0	0	0	0	0	0	0	0	0	0	0	0	0	0	0	0	0	0	0	0	0	1	0	0	0	208	0	2	<= 0.03
SRR29457391	invasive	South Australia	2023	2023	NVT	6C	76	8969	0	0	0	0	0	0	0	0	0	0	0	0	0	0	0	0	0	0	0	0	0	0	0	0	0	0	0	0	0	0	0	0	0	1	0	0	0	1	4	2	<= 0.03
SRR29457392	invasive	South Australia	2023	2023	VT	19A	4	199	0	0	0	0	0	0	0	0	0	0	0	0	0	0	0	0	0	0	0	0	0	0	0	0	0	0	0	0	0	0	0	0	0	1	0	0	0	1	0	187	<= 0.03
SRR29457393	invasive	South Australia	2023	2023	NVT	15A	11	9692	1	0	0	0	0	0	0	0	0	0	0	0	0	0	0	0	0	0	1	0	0	0	0	0	0	0	1	1	0	0	0	0	0	1	0	0	0	76	0	2	<= 0.03
SRR29457394	invasive	South Australia	2023	2023	NVT	23B	5	11816	0	0	0	0	0	0	0	0	0	0	0	0	0	0	0	0	0	0	0	0	0	1	0	0	0	0	0	0	0	0	0	0	0	1	0	1	1	0	1	1	0.06
SRR29457395	invasive	South Australia	2023	2023	VT	19F	119	654	0	0	0	0	0	0	0	0	0	0	0	0	0	0	0	0	0	0	0	0	0	0	0	0	0	0	0	0	0	0	0	0	0	1	0	0	0	2	0	0	<= 0.03
SRR29457396	invasive	South Australia	2021	2021	VT	19F	119	654	0	0	0	0	0	0	0	0	0	0	0	0	0	0	0	0	0	0	0	0	0	0	0	0	0	0	0	0	0	0	0	0	0	1	0	0	0	2	0	0	<= 0.03
SRR29457397	invasive	South Australia	2023	2023	VT	4	27	205	0	0	0	0	0	0	0	0	0	0	0	0	0	0	0	0	0	0	0	0	0	0	0	0	0	0	0	0	0	0	0	0	0	1	0	0	0	0	0	3	<= 0.03
SRR29457398	invasive	South Australia	2022	2022	NVT	33F	3	100	0	0	0	0	0	0	0	0	0	0	0	0	0	0	0	0	0	0	0	0	0	0	0	0	0	0	0	0	0	0	0	0	0	1	0	0	0	2	129	6	<= 0.03
SRR29457399	invasive	South Australia	2023	2023	NVT	8	3	53	0	0	0	0	0	0	0	0	0	0	0	0	0	0	0	0	0	0	0	0	0	0	0	0	0	0	0	0	0	0	0	0	0	1	0	0	0	3	6	5	<= 0.03
SRR29457400	invasive	South Australia	2022	2022	NVT	22F	19	5860	0	0	0	0	0	0	0	0	0	0	0	0	0	0	0	0	0	0	0	0	0	0	0	0	0	0	0	0	0	0	0	0	0	1	0	0	0	1	0	2	<= 0.03
SRR29457401	invasive	South Australia	2023	2023	NVT	6C	76	8969	0	0	0	0	0	0	0	0	0	0	0	0	0	0	0	0	0	0	0	0	0	0	0	0	0	0	0	0	0	0	0	0	0	1	0	0	0	1	4	2	<= 0.03
SRR29457402	invasive	South Australia	2023	2023	NVT	12F	32	3523	0	0	0	0	0	0	0	0	0	0	0	0	0	0	0	0	0	0	0	0	0	0	0	0	0	0	0	0	0	0	0	0	0	1	0	0	0	0	0	0	<= 0.03
SRR29457403	invasive	South Australia	2023	2023	NVT	35F	36	1635	0	0	0	0	0	0	0	0	0	0	0	0	0	0	0	0	0	0	0	0	0	0	0	0	0	0	0	0	0	0	0	0	0	1	0	0	0	0	0	3	<= 0.03
SRR29457404	invasive	South Australia	2023	2023	NVT	10A	36	2068	0	0	0	0	0	0	0	0	0	0	0	0	0	0	0	0	0	0	0	0	0	0	0	0	0	0	0	0	0	0	0	0	0	1	0	1	1	0	140	NEW	0.06
SRR29457405	invasive	South Australia	2021	2021	VT	3	12	180	0	0	0	0	0	0	0	0	0	0	0	0	0	0	0	0	0	0	0	0	0	0	0	0	0	0	0	0	0	0	0	0	0	1	0	0	0	2	3	2	<= 0.03
SRR29457406	invasive	South Australia	2022	2022	VT	4	162	2759	0	1	0	1	0	0	0	0	0	0	0	0	0	0	0	0	0	0	1	1	0	0	0	0	0	0	0	0	1	1	0	0	0	1	0	0	0	23	0	2	<= 0.03
SRR29457407	invasive	South Australia	2022	2022	VT	19A	17	2062	0	0	0	0	0	0	0	0	0	0	0	0	0	0	0	0	0	0	0	0	0	1	0	0	0	0	0	0	0	0	0	0	0	1	1	1	1	16	13	19	0.25
SRR29457408	invasive	South Australia	2023	2023	VT	4	162	2759	0	1	0	1	0	0	0	0	0	0	0	0	0	0	0	0	0	0	1	1	0	0	0	0	0	0	0	0	1	1	0	0	0	1	0	0	0	23	0	2	<= 0.03
SRR29457409	invasive	South Australia	2023	2023	VT	19F	119	654	0	0	0	0	0	0	0	0	0	0	0	0	0	0	0	0	0	0	0	0	0	0	0	0	0	0	0	0	0	0	0	0	0	1	0	0	0	2	0	0	<= 0.03
SRR29457410	invasive	South Australia	2023	2023	NVT	7C	44	177	0	0	0	0	0	0	0	0	0	0	0	0	0	0	0	0	0	0	0	0	0	0	0	0	0	0	0	0	0	0	0	0	0	1	0	0	0	2	0	3	<= 0.03
SRR29457411	invasive	South Australia	2023	2023	NVT	9N	16	66	0	0	0	0	0	0	0	0	0	0	0	0	0	0	0	0	0	0	0	0	0	0	0	0	0	0	0	0	0	0	0	0	0	1	0	0	0	1	0	0	<= 0.03
SRR29457412	invasive	South Australia	2022	2022	NVT	22F	19	433	0	0	0	0	0	0	0	0	0	0	0	0	0	0	0	0	0	0	0	0	0	0	0	0	0	0	0	0	0	0	0	0	0	1	0	0	0	1	2	2	<= 0.03
SRR29457413	invasive	South Australia	2022	2022	NVT	31	57	10468	0	0	0	0	0	0	0	0	0	0	0	0	0	0	0	0	0	0	0	0	0	0	0	0	0	0	0	0	0	0	0	0	0	1	0	0	0	12	0	0	<= 0.03
SRR29457414	invasive	South Australia	2022	2022	NVT	31	57	10468	0	0	0	0	0	0	0	0	0	0	0	0	0	0	0	0	0	0	0	0	0	0	0	0	0	0	0	0	0	0	0	0	0	1	0	0	0	12	0	0	<= 0.03
SRR29457415	invasive	South Australia	2022	2022	NVT	31	57	1684	0	0	0	0	0	0	0	0	0	0	0	0	0	0	0	0	0	0	0	0	0	0	0	0	0	0	0	0	0	0	0	0	0	1	0	0	0	12	0	0	<= 0.03
SRR29457416	invasive	South Australia	2022	2022	NVT	33F	3	100	0	0	0	0	0	0	0	0	0	0	0	0	0	0	0	0	0	0	0	0	0	0	0	0	0	0	0	0	0	0	0	0	0	1	0	0	0	2	0	6	<= 0.03
SRR29457417	invasive	South Australia	2023	2023	VT	3	12	180	0	0	0	0	0	0	0	0	0	0	0	0	0	0	0	0	0	0	0	0	0	0	0	0	0	0	0	0	0	0	0	0	0	1	0	0	0	2	3	2	<= 0.03
SRR29457418	invasive	South Australia	2023	2023	NVT	38	38	393	0	0	0	0	0	0	0	0	0	0	0	0	0	0	0	0	0	0	0	0	0	0	0	0	0	0	0	0	0	0	0	0	0	1	0	0	0	2	4	0	<= 0.03
SRR29457419	invasive	South Australia	2023	2023	NVT	11A	6	156	0	0	0	0	0	0	0	0	0	0	0	0	0	0	0	0	0	0	0	0	0	1	0	0	0	0	0	0	0	0	0	0	0	1	1	1	1	7	12	NEW	0.25
SRR29457420	invasive	South Australia	2023	2023	NVT	15A	16	73	0	0	0	0	0	0	0	0	0	0	0	0	0	0	0	0	0	0	0	0	0	0	0	0	0	0	0	0	0	0	0	0	0	1	0	0	0	2	0	2	<= 0.03
SRR29457421	invasive	South Australia	2021	2021	NVT	15A	16	73	0	0	0	0	0	0	0	0	0	0	0	0	0	0	0	0	0	0	0	0	0	0	0	0	0	0	0	0	0	0	0	0	0	1	0	0	0	2	0	2	<= 0.03
SRR29457422	invasive	South Australia	2022	2022	NVT	6C	29	1692	0	0	0	0	0	0	0	0	0	0	0	0	0	0	0	0	0	0	0	0	0	0	0	0	0	0	0	0	0	0	0	0	0	1	0	0	0	2	6	0	<= 0.03
SRR29457423	invasive	South Australia	2023	2023	VT	3	12	18098	0	0	0	0	0	0	0	0	0	0	0	0	0	0	0	0	0	0	0	0	0	0	0	0	0	0	0	0	0	0	0	0	0	1	0	0	0	2	3	NEW	<= 0.03
SRR29457424	invasive	South Australia	2021	2021	NVT	15A	9	18314	0	1	0	1	0	0	0	0	0	0	0	0	0	0	0	0	0	0	1	1	0	1	0	0	0	0	0	0	1	1	0	0	0	1	1	1	1	17	233	43	1
SRR29457425	invasive	South Australia	2023	2023	NVT	15A	16	18125	0	0	0	0	0	0	0	0	0	0	0	0	0	0	0	0	0	0	0	0	0	0	0	0	0	0	0	0	0	0	0	0	0	1	0	0	0	2	0	2	<= 0.03
SRR29457426	invasive	South Australia	2023	2023	VT	3	12	180	0	0	0	0	0	0	0	0	0	0	0	0	0	0	0	0	0	0	0	0	0	0	0	0	0	0	0	0	0	0	0	0	0	1	0	0	0	2	3	2	<= 0.03
SRR29457427	invasive	South Australia	2022	2022	NVT	23A	7	438	0	0	0	0	0	0	0	0	0	0	0	0	0	0	0	0	0	0	0	0	0	0	0	0	0	0	0	0	0	0	0	0	0	1	0	0	0	2	0	6	<= 0.03
SRR29457428	invasive	South Australia	2022	2022	NVT	33F	3	100	0	0	0	0	0	0	0	0	0	0	0	0	0	0	0	0	0	0	0	0	0	0	0	0	0	0	0	0	0	0	0	0	0	1	0	0	0	2	0	6	<= 0.03
SRR29457429	invasive	South Australia	2022	2022	NVT	33F	3	100	0	0	0	0	0	0	0	0	0	0	0	0	0	0	0	0	0	0	0	0	0	0	0	0	0	0	0	0	0	0	0	0	0	1	0	0	0	2	0	6	<= 0.03
SRR29457430	invasive	South Australia	2023	2023	NVT	8	98	1480	0	0	0	0	0	0	0	0	0	0	0	0	0	0	0	0	0	0	0	0	0	0	0	0	0	0	0	0	0	0	0	0	0	1	0	0	0	3	5	5	<= 0.03
SRR29457431	invasive	South Australia	2023	2023	NVT	6C	76	8969	0	0	0	0	0	0	0	0	0	0	0	0	0	0	0	0	0	0	0	0	0	0	0	0	0	0	0	0	0	0	0	0	0	1	0	0	0	1	4	2	<= 0.03
SRR29457432	invasive	South Australia	2022	2022	NVT	22F	19	433	0	0	0	0	0	0	0	0	0	0	0	0	0	0	0	0	0	0	0	0	0	0	0	0	0	0	0	0	0	0	0	0	0	1	0	0	0	1	2	2	<= 0.03
SRR29457434	invasive	South Australia	2022	2022	VT	4	162	2759	0	1	0	1	0	0	0	0	0	0	0	0	0	0	0	0	0	0	1	1	0	0	0	0	0	0	0	0	1	1	0	0	0	1	0	0	0	23	0	2	<= 0.03
SRR29457435	invasive	South Australia	2022	2022	VT	4	162	2759	0	1	0	1	0	0	0	0	0	0	0	0	0	0	0	0	0	0	1	1	0	0	0	0	0	0	0	0	1	1	0	0	0	1	0	0	0	23	0	2	<= 0.03
SRR29457436	invasive	South Australia	2023	2023	NVT	15B	11	1262	0	0	0	0	0	0	0	0	0	0	0	0	0	0	0	0	0	0	0	0	0	0	0	0	0	0	0	0	0	0	0	0	0	1	0	0	0	2	0	2	<= 0.03
SRR29457437	invasive	South Australia	2023	2023	NVT	11E	6	156	0	0	0	0	0	0	0	0	0	0	0	0	0	0	0	0	0	0	0	0	0	1	0	0	0	0	0	0	0	0	0	0	0	1	1	1	1	7	12	NEW	0.25
SRR29457438	invasive	South Australia	2023	2023	VT	19F	119	654	0	0	0	0	0	0	0	0	0	0	0	0	0	0	0	0	0	0	0	0	0	0	0	0	0	0	0	0	0	0	0	0	0	1	0	0	0	2	0	0	<= 0.03
SRR29457439	invasive	South Australia	2021	2021	NVT	22F	19	5860	0	0	0	0	0	0	0	0	0	0	0	0	0	0	0	0	0	0	0	0	0	0	0	0	0	0	0	0	0	0	0	0	0	1	0	0	0	1	0	2	<= 0.03
SRR29457440	invasive	South Australia	2022	2022	VT	4	162	2759	0	1	0	1	0	0	0	0	0	0	0	0	0	0	0	0	0	0	1	1	0	0	0	0	0	0	0	0	1	1	0	0	0	1	0	0	0	23	0	2	<= 0.03
SRR29457442	invasive	South Australia	2023	2023	VT	4	162	2759	0	1	0	1	0	0	0	0	0	0	0	0	0	0	0	0	0	0	1	1	0	0	0	0	0	0	0	0	1	1	0	0	0	1	0	0	0	23	0	2	<= 0.03
SRR29457444	invasive	South Australia	2023	2023	NVT	7C	44	177	0	0	0	0	0	0	0	0	0	0	0	0	0	0	0	0	0	0	0	0	0	0	0	0	0	0	0	0	0	0	0	0	0	1	0	0	0	2	0	3	<= 0.03
SRR29457445	invasive	South Australia	2023	2023	NVT	23B	5	2372	0	0	0	0	0	0	0	0	0	0	0	0	0	0	0	0	0	0	0	0	0	1	0	0	0	0	0	0	0	0	0	0	0	1	1	1	1	7	67	1	0.06
SRR29457446	invasive	South Australia	2021	2021	NVT	38	38	393	0	0	0	0	0	0	0	0	0	0	0	0	0	0	0	0	0	0	0	0	0	0	0	0	0	0	0	0	0	0	0	0	0	1	0	0	0	2	4	0	<= 0.03
SRR29457447	invasive	South Australia	2023	2023	VT	4	27	205	0	0	0	0	0	0	0	0	0	0	0	0	0	0	0	0	0	0	0	0	0	0	0	0	0	0	0	0	0	0	0	0	0	1	0	0	0	0	0	3	<= 0.03
SRR29457448	invasive	South Australia	2021	2021	NVT	15B	11	14013	0	0	0	0	0	0	0	0	0	0	1	0	0	1	0	0	0	1	1	1	0	0	0	0	0	1	1	1	0	1	0	0	0	1	0	0	0	2	0	2	<= 0.03
SRR29457449	invasive	South Australia	2023	2023	NVT	33F	3	717	0	1	0	1	0	0	0	0	0	0	0	0	0	0	0	0	0	0	1	1	0	0	0	0	0	0	0	0	1	1	0	0	0	1	0	0	0	2	0	6	<= 0.03
SRR29457450	invasive	South Australia	2023	2023	NVT	23B	5	11816	0	0	0	0	0	0	0	0	0	0	0	0	0	0	0	0	0	0	0	0	0	1	0	0	0	0	0	0	0	0	0	0	0	1	0	1	1	0	1	1	0.06
SRR29457451	invasive	South Australia	2023	2023	VT	9V	6	156	1	0	0	0	0	0	0	0	0	0	0	0	0	0	0	0	0	0	1	0	0	1	0	0	0	0	1	1	0	0	0	0	0	1	1	1	1	15	12	18	2
SRR29457452	invasive	South Australia	2023	2023	NVT	15B	132	7479	0	1	0	0	0	0	1	0	0	0	0	0	0	0	0	0	0	0	1	1	0	1	0	0	0	0	1	1	0	1	0	0	0	1	0	1	1	7	8	9	0.5
SRR29457453	invasive	South Australia	2022	2022	NVT	23B	7	439	0	0	0	0	0	0	0	0	0	0	0	0	0	0	0	0	0	0	0	0	0	0	0	0	0	0	0	0	0	0	0	0	0	1	0	0	0	0	0	0	<= 0.03
SRR29457454	invasive	South Australia	2023	2023	NVT	9N	16	66	0	0	0	0	0	0	0	0	0	0	0	0	0	0	0	0	0	0	0	0	0	0	0	0	0	0	0	0	0	0	0	0	0	1	0	0	0	1	0	0	<= 0.03
SRR29457455	invasive	South Australia	2023	2023	NVT	16F	46	2042	0	0	0	0	0	0	0	0	0	0	0	0	0	0	0	0	0	0	0	0	0	0	0	0	0	0	0	0	0	0	0	0	0	1	0	1	0	0	6	2	<= 0.03
SRR29457456	invasive	South Australia	2021	2021	VT	3	12	180	0	0	0	0	0	0	0	0	0	0	0	0	0	0	0	0	0	0	0	0	0	0	0	0	0	0	0	0	0	0	0	0	0	1	0	0	0	2	3	2	<= 0.03
SRR29457458	invasive	South Australia	2023	2023	VT	7F	15	191	0	0	0	0	0	0	0	0	0	0	0	0	0	0	0	0	0	0	0	0	0	0	0	0	0	0	0	0	0	0	0	0	0	1	0	0	0	2	0	2	<= 0.03
SRR29457459	invasive	South Australia	2023	2023	NVT	33F	3	100	0	0	0	0	0	0	0	0	0	0	0	0	0	0	0	0	0	0	0	0	0	0	0	0	0	0	0	0	0	0	0	0	0	1	0	0	0	2	129	6	<= 0.03
SRR29457460	invasive	South Australia	2022	2022	VT	3	12	180	0	0	0	0	0	0	0	0	0	0	0	0	0	0	0	0	0	0	0	0	0	0	0	0	0	0	0	0	0	0	0	0	0	1	0	0	0	2	3	2	<= 0.03
SRR29457461	invasive	South Australia	2023	2023	VT	19F	119	654	0	0	0	0	0	0	0	0	0	0	0	0	0	0	0	0	0	0	0	0	0	0	0	0	0	0	0	0	0	0	0	0	0	1	0	0	0	2	0	0	<= 0.03
SRR29457462	invasive	South Australia	2023	2023	NVT	9N	16	66	0	0	0	0	0	0	0	0	0	0	0	0	0	0	0	0	0	0	0	0	0	0	0	0	0	0	0	0	0	0	0	0	0	1	0	0	0	1	0	0	<= 0.03
SRR29457463	invasive	South Australia	2023	2023	NVT	8	3	53	0	0	0	0	0	0	0	0	0	0	0	0	0	0	0	0	0	0	0	0	0	0	0	0	0	0	0	0	0	0	0	0	0	1	0	0	0	3	6	5	<= 0.03
SRR29457464	invasive	South Australia	2023	2023	NVT	16F	46	2042	0	0	0	0	0	0	0	0	0	0	0	0	0	0	0	0	0	0	0	0	0	0	0	0	0	0	0	0	0	0	0	0	0	1	0	1	0	0	6	2	<= 0.03
SRR29457465	invasive	South Australia	2023	2023	VT	19F	119	654	0	0	0	0	0	0	0	0	0	0	0	0	0	0	0	0	0	0	0	0	0	0	0	0	0	0	0	0	0	0	0	0	0	1	0	0	0	2	0	0	<= 0.03
SRR29457466	invasive	South Australia	2023	2023	NVT	33F	3	1012	0	0	0	0	0	0	0	0	0	0	0	0	0	0	0	0	0	0	0	0	0	0	0	0	0	0	0	0	0	0	0	0	0	1	0	0	0	2	0	2	<= 0.03
SRR29457467	invasive	South Australia	2023	2023	NVT	8	3	53	0	0	0	0	0	0	0	0	0	0	0	0	0	0	0	0	0	0	0	0	0	0	0	0	0	0	0	0	0	0	0	0	0	1	0	0	0	3	6	5	<= 0.03
SRR29457468	invasive	South Australia	2023	2023	VT	7F	15	191	0	0	0	0	0	0	0	0	0	0	0	0	0	0	0	0	0	0	0	0	0	0	0	0	0	0	0	0	0	0	0	0	0	1	0	0	0	2	0	2	<= 0.03
SRR29457469	invasive	South Australia	2023	2023	NVT	20A	124	235	0	0	0	0	0	0	0	0	0	0	0	0	0	0	0	0	0	0	0	0	0	0	0	0	0	0	0	0	0	0	0	0	0	1	0	0	0	1	4	2	<= 0.03
SRR29457470	invasive	South Australia	2022	2022	NVT	23A	7	438	0	0	0	0	0	0	0	0	0	0	0	0	0	0	0	0	0	0	0	0	0	0	0	0	0	0	0	0	0	0	0	0	0	1	0	0	0	2	0	6	<= 0.03
SRR29457471	invasive	South Australia	2021	2021	VT	4	162	2759	0	1	0	1	0	0	0	0	0	0	0	0	0	0	0	0	0	0	1	1	0	0	0	0	0	0	0	0	1	1	0	0	0	1	0	0	0	23	0	2	<= 0.03
SRR29457472	invasive	South Australia	2023	2023	VT	4	162	2759	0	1	0	1	0	0	0	0	0	0	0	0	0	0	0	0	0	0	1	1	0	0	0	0	0	0	0	0	1	1	0	0	0	1	0	0	0	23	0	2	<= 0.03
SRR29457473	invasive	South Australia	2022	2022	NVT	23A	7	438	0	0	0	0	0	0	0	0	0	0	0	0	0	0	0	0	0	0	0	0	0	0	0	0	0	0	0	0	0	0	0	0	0	1	0	0	0	2	0	6	<= 0.03
SRR29457474	invasive	South Australia	2023	2023	VT	4	162	2759	0	1	0	1	0	0	0	0	0	0	0	0	0	0	0	0	0	0	1	1	0	0	0	0	0	0	0	0	1	1	0	0	0	1	0	0	0	23	0	2	<= 0.03
SRR29457475	invasive	South Australia	2022	2022	NVT	23A	7	438	0	0	0	0	0	0	0	0	0	0	0	0	0	0	0	0	0	0	0	0	0	0	0	0	0	0	0	0	0	0	0	0	0	1	0	0	0	2	0	6	<= 0.03
SRR29457476	invasive	South Australia	2023	2023	NVT	9N	16	66	0	0	0	0	0	0	0	0	0	0	0	0	0	0	0	0	0	0	0	0	0	0	0	0	0	0	0	0	0	0	0	0	0	1	0	0	0	1	0	0	<= 0.03
SRR29457477	invasive	South Australia	2023	2023	VT	4	162	2759	0	1	0	1	0	0	0	0	0	0	0	0	0	0	0	0	0	0	1	1	0	0	0	0	0	0	0	0	1	1	0	0	0	1	0	0	0	23	0	2	<= 0.03
SRR29457478	invasive	South Australia	2022	2022	NVT	31	57	1684	0	0	0	0	0	0	0	0	0	0	0	0	0	0	0	0	0	0	0	0	0	0	0	0	0	0	0	0	0	0	0	0	0	1	0	0	0	12	0	0	<= 0.03
SRR29457479	invasive	South Australia	2022	2022	NVT	23A	5	13608	0	1	0	0	0	0	0	1	0	0	0	0	0	0	0	0	0	0	1	1	0	1	0	0	0	0	0	0	1	1	0	0	0	1	1	1	1	19	1	24	0.25
SRR29457480	invasive	South Australia	2023	2023	NVT	9N	16	66	0	0	0	0	0	0	0	0	0	0	0	0	0	0	0	0	0	0	0	0	0	0	0	0	0	0	0	0	0	0	0	0	0	1	0	0	0	1	0	0	<= 0.03
SRR29457481	invasive	South Australia	2023	2023	NVT	33F	3	100	0	0	0	0	0	0	0	0	0	0	0	0	0	0	0	0	0	0	0	0	0	0	0	0	0	0	0	0	0	0	0	0	0	1	0	0	0	2	0	6	<= 0.03
SRR29457482	invasive	South Australia	2022	2022	NVT	15B	11	8711	0	0	0	0	0	0	0	0	0	0	0	0	0	0	0	0	0	0	0	0	0	0	0	0	0	0	0	0	0	0	0	0	0	1	0	0	0	2	0	2	<= 0.03
SRR29457483	invasive	South Australia	2021	2021	NVT	22F	19	17832	0	0	0	0	0	0	0	0	0	0	0	0	0	0	0	0	0	0	0	0	0	0	0	0	0	0	0	0	0	0	0	0	0	1	0	0	0	1	0	NEW	<= 0.03
SRR29457484	invasive	South Australia	2022	2022	NVT	23A	7	438	0	0	0	0	0	0	0	0	0	0	0	0	0	0	0	0	0	0	0	0	0	0	0	0	0	0	0	0	0	0	0	0	0	1	0	0	0	2	0	6	<= 0.03
SRR29457485	invasive	South Australia	2022	2022	NVT	22F	19	433	0	0	0	0	0	0	0	0	0	0	0	0	0	0	0	0	0	0	0	0	0	0	0	0	0	0	0	0	0	0	0	0	0	1	0	0	0	1	2	2	<= 0.03
SRR29457486	invasive	South Australia	2023	2023	NVT	33F	3	100	0	0	0	0	0	0	0	0	0	0	0	0	0	0	0	0	0	0	0	0	0	0	0	0	0	0	0	0	0	0	0	0	0	1	0	0	0	2	0	6	<= 0.03
SRR29457488	invasive	South Australia	2022	2022	NVT	11A	6	156	0	0	0	0	0	0	0	0	0	0	0	0	0	0	0	0	0	0	0	0	0	1	0	0	0	0	0	0	0	0	0	0	0	1	1	1	1	7	12	242	0.25
SRR29457489	invasive	South Australia	2023	2023	NVT	8	3	53	0	0	0	0	0	0	0	0	0	0	0	0	0	0	0	0	0	0	0	0	0	0	0	0	0	0	0	0	0	0	0	0	0	1	0	0	0	3	6	5	<= 0.03
SRR29457490	invasive	South Australia	2023	2023	VT	4	162	2759	0	1	0	1	0	0	0	0	0	0	0	0	0	0	0	0	0	0	1	1	0	0	0	0	0	0	0	0	1	1	0	0	0	1	0	0	0	23	0	2	<= 0.03
SRR29457491	invasive	South Australia	2022	2022	NVT	15C	11	1262	0	0	0	0	0	0	0	0	0	0	0	0	0	0	0	0	0	0	0	0	0	0	0	0	0	0	0	0	0	0	0	0	0	1	0	0	0	2	0	2	<= 0.03
SRR29457492	invasive	South Australia	2022	2022	VT	19F	44	179	0	1	0	0	0	0	0	0	1	0	0	0	0	0	0	0	0	0	1	1	0	1	0	0	0	0	0	0	1	1	0	0	0	1	1	1	1	34	32	43	1
SRR29457493	invasive	South Australia	2022	2022	NVT	22F	19	5860	0	0	0	0	0	0	0	0	0	0	0	0	0	0	0	0	0	0	0	0	0	0	0	0	0	0	0	0	0	0	0	0	0	1	0	0	0	1	0	2	<= 0.03
SRR29457494	invasive	South Australia	2021	2021	NVT	10A	36	2068	0	1	0	0	0	0	1	0	0	0	0	0	0	0	0	0	0	0	1	1	0	0	0	0	0	0	1	1	0	1	0	0	0	1	0	1	1	0	140	NEW	0.06
SRR29457495	invasive	South Australia	2022	2022	VT	3	1	271	0	1	0	0	1	0	0	0	0	0	0	0	0	0	0	0	0	0	1	1	0	1	0	0	0	0	1	1	1	1	0	0	0	1	1	1	0	17	16	47	1
SRR29457496	invasive	South Australia	2022	2022	NVT	22F	19	433	0	0	0	0	0	0	0	0	0	0	0	0	0	0	0	0	0	0	0	0	0	0	0	0	0	0	0	0	0	0	0	0	0	1	0	0	0	1	2	2	<= 0.03
SRR29457497	invasive	South Australia	2023	2023	VT	19F	119	654	0	0	0	0	0	0	0	0	0	0	0	0	0	0	0	0	0	0	0	0	0	0	0	0	0	0	0	0	0	0	0	0	0	1	0	0	0	2	0	0	<= 0.03
SRR29457498	invasive	South Australia	2022	2022	NVT	22F	19	433	0	0	0	0	0	0	0	0	0	0	0	0	0	0	0	0	0	0	0	0	0	0	0	0	0	0	0	0	0	0	0	0	0	1	0	0	0	1	2	2	<= 0.03
SRR29457499	invasive	South Australia	2022	2022	VT	4	162	2759	0	1	0	1	0	0	0	0	0	0	0	0	0	0	0	0	0	0	1	1	0	0	0	0	0	0	0	0	1	1	0	0	0	1	0	0	0	23	0	2	<= 0.03
SRR29457501	invasive	South Australia	2023	2023	NVT	22F	61	698	1	0	0	0	0	0	0	0	0	0	0	0	0	0	0	0	0	0	1	0	0	0	0	0	0	0	1	1	0	0	0	0	0	1	0	0	0	0	2	0	<= 0.03
SRR29457502	invasive	South Australia	2021	2021	NVT	31	57	1684	0	0	0	0	0	0	0	0	0	0	0	0	0	0	0	0	0	0	0	0	0	0	0	0	0	0	0	0	0	0	0	0	0	1	0	0	0	12	0	0	<= 0.03
SRR29457503	invasive	South Australia	2022	2022	NVT	34	260	8927	0	0	0	0	0	0	0	0	0	0	0	0	0	0	0	0	0	0	0	0	0	0	0	0	0	0	0	0	0	0	0	0	0	1	0	0	0	2	0	3	<= 0.03
SRR29457504	invasive	South Australia	2023	2023	NVT	18A	95	241	0	0	0	0	0	0	0	0	0	0	0	0	0	0	0	0	0	0	0	0	0	0	0	0	0	0	0	0	0	0	0	0	0	1	0	0	0	2	0	2	<= 0.03
SRR29457505	invasive	South Australia	2023	2023	NVT	33F	3	100	1	0	0	0	0	0	0	0	0	0	0	0	0	0	0	0	0	0	1	0	0	0	0	0	0	0	1	1	0	0	0	0	0	1	0	0	0	2	0	6	<= 0.03
SRR29457506	invasive	South Australia	2022	2022	NVT	11A	6	156	0	0	0	0	0	0	0	0	0	0	0	0	0	0	0	0	0	0	0	0	0	1	0	0	0	0	0	0	0	0	0	0	0	1	1	1	1	7	12	242	0.25
SRR29457507	invasive	South Australia	2022	2022	VT	3	12	180	0	0	0	0	0	0	0	0	0	0	0	0	0	0	0	0	0	0	0	0	0	0	0	0	0	0	0	0	0	0	0	0	0	1	0	0	0	2	3	2	<= 0.03
SRR29457508	invasive	South Australia	2023	2023	VT	7F	15	191	0	0	0	0	0	0	0	0	0	0	0	0	0	0	0	0	0	0	0	0	0	0	0	0	0	0	0	0	0	0	0	0	0	1	0	0	0	2	0	2	<= 0.03
SRR29457509	invasive	South Australia	2021	2021	NVT	34	45	14122	0	0	0	0	0	0	0	0	0	0	0	0	0	0	0	0	0	0	0	0	0	0	0	0	0	0	0	0	0	0	0	0	0	1	0	0	0	23	0	NEW	0.06
SRR29457510	invasive	South Australia	2022	2022	VT	4	162	2759	0	1	0	1	0	0	0	0	0	0	0	0	0	0	0	0	0	0	1	1	0	0	0	0	0	0	0	0	1	1	0	0	0	1	0	0	0	23	0	2	<= 0.03
SRR29457511	invasive	South Australia	2021	2021	NVT	11A	6	156	0	0	0	0	0	0	0	0	0	0	0	0	0	0	0	0	0	0	0	0	0	1	0	0	0	0	0	0	0	0	0	0	0	1	1	1	1	7	12	242	0.25
SRR29457512	invasive	South Australia	2023	2023	NVT	33F	3	100	0	0	0	0	0	0	0	0	0	0	0	0	0	0	0	0	0	0	0	0	0	0	0	0	0	0	0	0	0	0	0	0	0	1	0	0	0	2	0	6	<= 0.03
SRR29457513	invasive	South Australia	2023	2023	VT	19F	119	654	0	0	0	0	0	0	0	0	0	0	0	0	0	0	0	0	0	0	0	0	0	0	0	0	0	0	0	0	0	0	0	0	0	1	0	0	0	2	0	0	<= 0.03
SRR29457514	invasive	South Australia	2021	2021	NVT	6C	24	138	0	0	0	0	0	0	0	0	0	0	0	0	0	0	0	0	0	0	0	0	0	0	0	0	0	0	0	0	0	0	0	0	0	1	0	0	0	0	0	0	<= 0.03
SRR29457515	invasive	South Australia	2023	2023	NVT	23B	5	2372	0	0	0	0	0	0	0	0	0	0	0	0	0	0	0	0	0	0	0	0	0	1	0	0	0	0	0	0	0	0	0	0	0	1	1	1	1	7	67	143	0.5
SRR29457516	invasive	South Australia	2023	2023	NVT	16F	46	2042	0	0	0	0	0	0	0	0	0	0	0	0	0	0	0	0	0	0	0	0	0	0	0	0	0	0	0	0	0	0	0	0	0	1	0	1	1	0	6	9	0.06
SRR29457517	invasive	South Australia	2023	2023	NVT	23B	5	2372	0	0	0	0	0	0	0	0	0	0	0	0	0	0	0	0	0	0	0	0	0	1	0	0	0	0	0	0	0	0	0	0	0	1	1	1	1	7	67	143	0.5
SRR29457518	invasive	South Australia	2023	2023	NVT	35F	36	1635	0	0	0	0	0	0	0	0	0	0	0	0	0	0	0	0	0	0	0	0	0	0	0	0	0	0	0	0	0	0	0	0	0	1	0	0	0	0	0	3	<= 0.03
SRR29457520	invasive	South Australia	2022	2022	VT	19A	1	320	0	1	0	0	1	0	0	0	0	0	0	0	0	0	0	0	0	0	1	1	0	1	0	0	0	0	1	1	1	1	0	0	0	1	0	1	1	13	11	16	8
SRR29457522	invasive	South Australia	2023	2023	NVT	33F	3	100	0	0	0	0	0	0	0	0	0	0	0	0	0	0	0	0	0	0	0	0	0	0	0	0	0	0	0	0	0	0	0	0	0	1	0	0	0	2	0	6	<= 0.03
SRR29457523	invasive	South Australia	2021	2021	VT	3	12	180	0	0	0	0	0	0	0	0	0	0	0	0	0	0	0	0	0	0	0	0	0	0	0	0	0	0	0	0	0	0	0	0	0	1	0	0	0	2	3	2	<= 0.03
SRR29457524	invasive	South Australia	2023	2023	NVT	9N	16	66	0	0	0	0	0	0	0	0	0	0	0	0	0	0	0	0	0	0	0	0	0	0	0	0	0	0	0	0	0	0	0	0	0	1	0	0	0	1	0	0	<= 0.03
SRR29457525	invasive	South Australia	2021	2021	VT	3	12	180	0	0	0	0	0	0	0	0	0	0	0	0	0	0	0	0	0	0	0	0	0	0	0	0	0	0	0	0	0	0	0	0	0	1	0	0	0	2	3	2	<= 0.03
SRR29457526	invasive	South Australia	2023	2023	NVT	35F	36	1635	0	0	0	0	0	0	0	0	0	0	0	0	0	0	0	0	0	0	0	0	0	0	0	0	0	0	0	0	0	0	0	0	0	1	0	0	0	0	0	3	<= 0.03
SRR29457527	invasive	South Australia	2021	2021	VT	3	12	180	0	0	0	0	0	0	0	0	0	0	0	0	0	0	0	0	0	0	0	0	0	0	0	0	0	0	0	0	0	0	0	0	0	1	0	0	0	2	0	2	<= 0.03
SRR29457528	invasive	South Australia	2023	2023	NVT	9N	16	66	0	0	0	0	0	0	0	0	0	0	0	0	0	0	0	0	0	0	0	0	0	0	0	0	0	0	0	0	0	0	0	0	0	1	0	0	0	1	0	0	<= 0.03
SRR29457529	invasive	South Australia	2023	2023	NVT	15F	16	73	0	0	0	0	0	0	0	0	0	0	0	0	0	0	0	0	0	0	0	0	0	0	0	0	0	0	0	0	0	0	0	0	0	1	0	0	0	2	0	2	<= 0.03
SRR29457530	invasive	South Australia	2023	2023	VT	19F	119	654	0	0	0	0	0	0	0	0	0	0	0	0	0	0	0	0	0	0	0	0	0	0	0	0	0	0	0	0	0	0	0	0	0	1	0	0	0	2	0	0	<= 0.03
SRR29457531	invasive	South Australia	2023	2023	NVT	9N	16	66	0	0	0	0	0	0	0	0	0	0	0	0	0	0	0	0	0	0	0	0	0	0	0	0	0	0	0	0	0	0	0	0	0	1	0	0	0	1	0	NEW	<= 0.03
SRR29457532	invasive	South Australia	2021	2021	VT	3	12	180	0	0	0	0	0	0	0	0	0	0	0	0	0	0	0	0	0	0	0	0	0	0	0	0	0	0	0	0	0	0	0	0	0	1	0	0	0	2	3	2	<= 0.03
SRR29457533	invasive	South Australia	2023	2023	NVT	31	57	10468	0	0	0	0	0	0	0	0	0	0	0	0	0	0	0	0	0	0	0	0	0	0	0	0	0	0	0	0	0	0	0	0	0	1	0	0	0	12	0	0	<= 0.03
SRR29457534	invasive	South Australia	2023	2023	VT	19A	17	2062	0	0	0	0	0	0	0	0	0	0	0	0	0	0	0	0	0	0	0	0	0	1	0	0	0	0	0	0	0	0	0	0	0	1	1	1	1	16	13	19	0.25
SRR29457535	invasive	South Australia	2021	2021	NVT	11A	6	156	0	0	0	0	0	0	0	0	0	0	0	0	0	0	0	0	0	0	0	0	0	1	0	0	0	0	0	0	0	0	0	0	0	1	1	1	1	7	12	242	0.25
SRR29457536	invasive	South Australia	2023	2023	NVT	21	99	432	0	0	0	0	0	0	0	0	0	0	0	0	0	0	0	0	0	0	0	0	0	0	0	0	0	0	0	0	0	0	0	0	0	1	0	0	0	0	0	2	<= 0.03
SRR29457537	invasive	South Australia	2022	2022	VT	4	162	2759	0	1	0	1	0	0	0	0	0	0	0	0	0	0	0	0	0	0	1	1	0	0	0	0	0	0	0	0	1	1	0	0	0	1	0	0	0	23	0	2	<= 0.03
SRR29457538	invasive	South Australia	2022	2022	NVT	16F	_	18127	0	0	0	0	0	0	0	0	0	0	0	0	0	0	0	0	0	0	0	0	0	0	0	0	0	0	0	0	0	0	0	0	0	1	0	1	1	0	NEW	NEW	<= 0.03
SRR29457539	invasive	South Australia	2021	2021	VT	19F	119	654	0	0	0	0	0	0	0	0	0	0	0	0	0	0	0	0	0	0	0	0	0	0	0	0	0	0	0	0	0	0	0	0	0	1	0	0	0	2	0	0	<= 0.03
SRR29457540	invasive	South Australia	2021	2021	NVT	22F	61	698	0	0	0	0	0	0	0	0	0	0	0	0	0	0	0	0	0	0	0	0	0	0	0	0	0	0	0	0	0	0	0	0	0	1	0	0	0	0	2	0	<= 0.03
SRR29457541	invasive	South Australia	2023	2023	NVT	23A	7	438	0	0	0	0	0	0	0	0	0	0	0	0	0	0	0	0	0	0	0	0	0	0	0	0	0	0	0	0	0	0	0	0	0	1	0	0	0	2	0	6	<= 0.03
SRR29457542	invasive	South Australia	2022	2022	NVT	16F	_	18126	0	0	0	0	0	0	0	0	0	0	0	0	0	0	0	0	0	0	0	0	0	1	0	0	0	0	0	0	0	0	0	0	0	1	1	1	1	NEW	NEW	NEW	0.12
SRR29457543	invasive	South Australia	2022	2022	VT	4	162	2759	0	1	0	1	0	0	0	0	0	0	0	0	0	0	0	0	0	0	1	1	0	0	0	0	0	0	0	0	1	1	0	0	0	1	0	0	0	23	0	2	<= 0.03
SRR29457544	invasive	South Australia	2021	2021	NVT	17F	49	392	0	0	0	0	0	0	0	0	0	0	0	0	0	0	0	0	0	0	0	0	0	0	0	0	0	0	0	0	0	0	0	0	0	1	0	0	0	11	0	0	<= 0.03
SRR29457545	invasive	South Australia	2022	2022	NVT	9N	16	66	0	0	0	0	0	0	0	0	0	0	0	0	0	0	0	0	0	0	0	0	0	0	0	0	0	0	0	0	0	0	0	0	0	1	0	0	0	1	0	0	<= 0.03
SRR29457546	invasive	South Australia	2021	2021	NVT	35B	75	452	0	0	0	0	0	0	0	0	0	0	0	0	0	0	0	0	0	0	0	0	0	0	0	0	0	0	0	0	0	0	0	0	0	1	0	0	0	0	0	0	<= 0.03
SRR29457547	invasive	South Australia	2021	2021	NVT	23B	5	1373	0	0	0	0	0	0	0	0	0	0	0	0	0	0	0	0	0	0	0	0	0	1	0	0	0	0	0	0	0	0	0	0	0	1	0	1	1	0	1	1	0.06
SRR29457548	invasive	South Australia	2022	2022	VT	4	162	2759	0	1	0	1	0	0	0	0	0	0	0	0	0	0	0	0	0	0	1	1	0	0	0	0	0	0	0	0	1	1	0	0	0	1	0	0	0	23	0	2	<= 0.03
SRR29457549	invasive	South Australia	2022	2022	NVT	8	3	53	0	0	0	0	0	0	0	0	0	0	0	0	0	0	0	0	0	0	0	0	0	0	0	0	0	0	0	0	0	0	0	0	0	1	0	0	0	3	6	5	<= 0.03
SRR29457550	invasive	South Australia	2021	2021	VT	7F	15	191	0	0	0	0	0	0	0	0	0	0	0	0	0	0	0	0	0	0	0	0	0	0	0	0	0	0	0	0	0	0	0	0	0	1	0	0	0	2	0	2	<= 0.03
SRR29457551	invasive	South Australia	2023	2023	VT	7F	15	191	0	0	0	0	0	0	0	0	0	0	0	0	0	0	0	0	0	0	0	0	0	0	0	0	0	0	0	0	0	0	0	0	0	1	0	0	0	2	0	2	<= 0.03
SRR29457552	invasive	South Australia	2022	2022	VT	4	162	2759	0	1	0	1	0	0	0	0	0	0	0	0	0	0	0	0	0	0	1	1	0	0	0	0	0	0	0	0	1	1	0	0	0	1	0	0	0	23	0	2	<= 0.03
SRR29457553	invasive	South Australia	2023	2023	VT	7F	15	191	0	0	0	0	0	0	0	0	0	0	0	0	0	0	0	0	0	0	0	0	0	0	0	0	0	0	0	0	0	0	0	0	0	1	0	0	0	2	0	2	<= 0.03
SRR29457554	invasive	South Australia	2021	2021	VT	9V	6	156	0	0	0	0	0	0	0	0	0	0	0	0	0	0	0	0	0	0	0	0	0	1	0	0	0	0	0	0	0	0	0	0	0	1	1	1	1	15	12	18	2
SRR29457555	invasive	South Australia	2022	2022	NVT	15C	323	574	0	0	0	0	0	0	0	0	0	0	0	0	0	0	0	0	0	0	0	0	0	0	0	0	0	0	0	0	0	0	0	0	0	1	0	0	0	0	0	0	<= 0.03
SRR29457556	invasive	South Australia	2022	2022	NVT	10A	36	2068	0	0	0	0	0	0	0	0	0	0	0	0	0	0	0	0	0	0	0	0	0	0	0	0	0	0	0	0	0	0	0	0	0	1	0	1	1	0	140	NEW	0.06
SRR29457557	invasive	South Australia	2023	2023	NVT	35B	72	198	0	0	0	0	0	0	0	0	0	0	0	0	0	0	0	0	0	0	0	0	0	0	0	0	0	0	0	0	0	0	0	0	0	1	0	0	0	0	0	2	<= 0.03
SRR29457558	invasive	South Australia	2022	2022	VT	19F	1	271	0	1	0	0	1	0	0	0	0	0	0	0	0	0	0	0	0	0	1	1	0	1	0	0	0	0	1	1	1	1	0	0	0	1	0	1	0	13	11	33	8
SRR29457559	invasive	South Australia	2021	2021	VT	4	162	2759	0	1	0	1	0	0	0	0	0	0	0	0	0	0	0	0	0	0	1	1	0	0	0	0	0	0	0	0	1	1	0	0	0	1	0	0	0	23	0	2	<= 0.03
SRR29457560	invasive	South Australia	2023	2023	NVT	16F	46	2042	0	0	0	0	0	0	0	0	0	0	0	0	0	0	0	0	0	0	0	0	0	0	0	0	0	0	0	0	0	0	0	0	0	1	0	1	0	0	6	2	<= 0.03
SRR29457561	invasive	South Australia	2023	2023	NVT	22F	19	5860	0	0	0	0	0	0	0	0	0	0	0	0	0	0	0	0	0	0	0	0	0	0	0	0	0	0	0	0	0	0	0	0	0	1	0	0	0	1	0	2	<= 0.03
SRR29457562	invasive	South Australia	2022	2022	VT	19F	1	9713	0	1	0	0	1	0	0	0	0	0	0	0	0	0	0	0	0	0	1	1	0	1	0	0	0	0	1	1	1	1	0	0	0	1	0	1	1	13	11	16	8
SRR29457563	invasive	South Australia	2021	2021	NVT	22F	19	433	0	0	0	0	0	0	0	0	0	0	0	0	0	0	0	0	0	0	0	0	0	0	0	0	0	0	0	0	0	0	0	0	0	1	0	0	0	1	2	2	<= 0.03
SRR29457564	invasive	South Australia	2023	2023	VT	3	83	1220	0	0	0	0	0	0	0	0	0	0	0	0	0	0	0	0	0	0	0	0	0	0	0	0	0	0	0	0	0	0	0	0	0	1	1	0	0	62	0	0	<= 0.03
SRR29457565	invasive	South Australia	2023	2023	NVT	35F	36	1635	0	0	0	0	0	0	0	0	0	0	0	0	0	0	0	0	0	0	0	0	0	0	0	0	0	0	0	0	0	0	0	0	0	1	0	0	0	0	0	3	<= 0.03
SRR29457566	invasive	South Australia	2022	2022	NVT	9N	16	66	0	0	0	0	0	0	0	0	0	0	0	0	0	0	0	0	0	0	0	0	0	0	0	0	0	0	0	0	0	0	0	0	0	1	0	0	0	1	0	0	<= 0.03
SRR29457567	invasive	South Australia	2021	2021	NVT	15C	132	7479	0	1	0	0	0	0	1	0	0	0	0	0	0	0	0	0	0	0	1	1	0	1	0	0	0	0	1	1	0	1	0	0	0	1	0	1	1	7	8	9	0.5
SRR29457568	invasive	South Australia	2023	2023	NVT	34	45	1439	0	0	0	0	0	0	0	0	0	0	0	0	0	0	0	0	0	0	0	0	0	0	0	0	0	0	0	0	0	0	0	0	0	1	0	0	0	0	0	2	<= 0.03
SRR29457569	invasive	South Australia	2023	2023	VT	19F	119	654	0	0	0	0	0	0	0	0	0	0	0	0	0	0	0	0	0	0	0	0	0	0	0	0	0	0	0	0	0	0	0	0	0	1	0	0	0	2	0	0	<= 0.03
SRR29457570	invasive	South Australia	2022	2022	NVT	8	3	53	0	0	0	0	0	0	0	0	0	0	0	0	0	0	0	0	0	0	0	0	0	0	0	0	0	0	0	0	0	0	0	0	0	1	0	1	0	3	6	5	<= 0.03
SRR29457571	invasive	South Australia	2021	2021	NVT	15A	9	63	0	1	0	1	0	0	0	0	0	0	0	0	0	0	0	0	0	0	1	1	0	1	0	0	0	0	0	0	1	1	0	0	0	1	1	1	0	24	27	43	0.25
SRR29457572	invasive	South Australia	2023	2023	VT	19F	119	654	0	0	0	0	0	0	0	0	0	0	0	0	0	0	0	0	0	0	0	0	0	0	0	0	0	0	0	0	0	0	0	0	0	1	0	0	0	2	0	0	<= 0.03
SRR29457573	invasive	South Australia	2022	2022	VT	4	162	2759	0	1	0	1	0	0	0	0	0	0	0	0	0	0	0	0	0	0	1	1	0	0	0	0	0	0	0	0	1	1	0	0	0	1	0	0	0	23	0	2	<= 0.03
SRR29457574	invasive	South Australia	2023	2023	NVT	33F	3	100	0	0	0	0	0	0	0	0	0	0	0	0	0	0	0	0	0	0	0	0	0	0	0	0	0	0	0	0	0	0	0	0	0	1	0	0	0	2	0	6	<= 0.03
SRR29457575	invasive	South Australia	2021	2021	NVT	11A	6	156	0	0	0	0	0	0	0	0	0	0	0	0	0	0	0	0	0	0	0	0	0	1	0	0	0	0	0	0	0	0	0	0	0	1	1	1	1	7	12	242	0.25
SRR29457576	invasive	South Australia	2021	2021	NVT	7C	44	177	0	0	0	0	0	0	0	0	0	0	0	0	0	0	0	0	0	0	0	0	0	0	0	0	0	0	0	0	0	0	0	0	0	1	0	0	0	2	0	3	<= 0.03
SRR29457577	invasive	South Australia	2023	2023	NVT	22F	19	433	0	0	0	0	0	0	0	0	0	0	0	0	0	0	0	0	0	0	0	0	0	0	0	0	0	0	0	0	0	0	0	0	0	1	0	0	0	1	2	2	<= 0.03
SRR29457578	invasive	South Australia	2022	2022	NVT	34	230	18444	0	1	0	1	0	0	0	0	0	0	0	0	0	0	0	0	0	0	1	1	0	0	0	0	0	0	0	0	1	1	0	0	0	1	0	0	1	1	0	NEW	<= 0.03
SRR29457579	invasive	South Australia	2022	2022	NVT	15A	16	73	0	0	0	0	0	0	0	0	0	0	0	0	0	0	0	0	0	0	0	0	0	0	0	0	0	0	0	0	0	0	0	0	0	1	0	0	0	2	0	2	<= 0.03
SRR29457580	invasive	South Australia	2021	2021	VT	3	12	180	0	0	0	0	0	0	0	0	0	0	0	0	0	0	0	0	0	0	0	0	0	0	0	0	0	0	0	0	0	0	0	0	0	1	0	0	0	2	3	2	<= 0.03
SRR29457581	invasive	South Australia	2021	2021	NVT	24	44	177	0	0	0	0	0	0	0	0	0	0	0	0	0	0	0	0	0	0	0	0	0	0	0	0	0	0	0	0	0	0	0	0	0	1	0	0	0	1	0	0	<= 0.03
SRR29457582	invasive	South Australia	2023	2023	NVT	NT	60	448	0	0	0	0	0	0	0	0	0	0	0	0	0	0	0	0	0	0	0	0	0	0	0	0	0	0	0	0	0	0	0	0	0	1	1	0	0	86	82	162	<= 0.03
SRR29457583	invasive	South Australia	2023	2023	NVT	35F	36	1635	0	0	0	0	0	0	0	0	0	0	0	0	0	0	0	0	0	0	0	0	0	0	0	0	0	0	0	0	0	0	0	0	0	1	0	0	0	0	0	3	<= 0.03
SRR29457584	invasive	South Australia	2023	2023	NVT	7C	44	177	0	0	0	0	0	0	0	0	0	0	0	0	0	0	0	0	0	0	0	0	0	0	0	0	0	0	0	0	0	0	0	0	0	1	0	0	0	2	0	3	<= 0.03
SRR29457585	invasive	South Australia	2022	2022	VT	6A	76	490	0	0	0	0	0	0	0	0	0	0	0	0	0	0	0	0	0	0	0	0	0	0	0	0	0	0	0	0	0	0	0	0	0	1	0	0	0	2	4	NEW	<= 0.03
SRR29457586	invasive	South Australia	2022	2022	NVT	9N	16	66	0	0	0	0	0	0	0	0	0	0	0	0	0	0	0	0	0	0	0	0	0	0	0	0	0	0	0	0	0	0	0	0	0	1	0	0	0	1	0	0	<= 0.03
SRR29457587	invasive	South Australia	2022	2022	VT	4	162	2759	0	1	0	1	0	0	0	0	0	0	0	0	0	0	0	0	0	0	1	1	0	0	0	0	0	0	0	0	1	1	0	0	0	1	0	0	0	23	0	2	<= 0.03
SRR29457588	invasive	South Australia	2022	2022	NVT	8	3	53	0	0	0	0	0	0	0	0	0	0	0	0	0	0	0	0	0	0	0	0	0	0	0	0	0	0	0	0	0	0	0	0	0	1	0	0	0	3	6	5	<= 0.03
SRR29457589	invasive	South Australia	2023	2023	NVT	33F	3	100	0	0	0	0	0	0	0	0	0	0	0	0	0	0	0	0	0	0	0	0	0	0	0	0	0	0	0	0	0	0	0	0	0	1	0	0	0	2	129	6	<= 0.03
SRR29457590	invasive	South Australia	2023	2023	NVT	7C	44	177	0	0	0	0	0	0	0	0	0	0	0	0	0	0	0	0	0	0	0	0	0	0	0	0	0	0	0	0	0	0	0	0	0	1	0	0	0	2	0	3	<= 0.03
SRR29457592	invasive	South Australia	2023	2023	NVT	11E	6	156	0	0	0	0	0	0	0	0	0	0	0	0	0	0	0	0	0	0	0	0	0	1	0	0	0	0	0	0	0	0	0	0	0	1	1	1	1	7	12	242	0.25
SRR29457593	invasive	South Australia	2023	2023	NVT	35F	36	1635	0	0	0	0	0	0	0	0	0	0	0	0	0	0	0	0	0	0	0	0	0	0	0	0	0	0	0	0	0	0	0	0	0	1	0	0	0	0	0	3	<= 0.03
SRR29457594	invasive	South Australia	2023	2023	NVT	11A	6	156	0	0	0	0	0	0	0	0	0	0	0	0	0	0	0	0	0	0	0	0	0	1	0	0	0	0	0	0	0	0	0	0	0	1	1	1	1	7	12	242	0.25
SRR29457595	invasive	South Australia	2023	2023	VT	3	12	180	0	0	0	0	0	0	0	0	0	0	0	0	0	0	0	0	0	0	0	0	0	0	0	0	0	0	0	0	0	0	0	0	0	1	0	0	0	2	3	2	<= 0.03
SRR29457596	invasive	South Australia	2023	2023	NVT	8	98	4202	0	0	0	0	0	0	0	0	0	0	0	0	0	0	0	0	0	0	0	0	0	0	0	0	0	0	0	0	0	0	0	0	0	1	0	0	0	3	0	5	<= 0.03
SRR29457597	invasive	South Australia	2022	2022	NVT	11A	3	62	0	0	0	0	0	0	0	0	0	0	0	0	0	0	0	0	0	0	0	0	0	0	0	0	0	0	0	0	0	0	0	0	0	1	0	0	0	2	6	0	<= 0.03
SRR29457598	invasive	South Australia	2022	2022	VT	4	162	2759	0	1	0	1	0	0	0	0	0	0	0	0	0	0	0	0	0	0	1	1	0	0	0	0	0	0	0	0	1	1	0	0	0	1	0	0	0	23	0	2	<= 0.03
SRR29457599	invasive	South Australia	2023	2023	VT	3	12	180	0	0	0	0	0	0	0	0	0	0	0	0	0	0	0	0	0	0	0	0	0	0	0	0	0	0	0	0	0	0	0	0	0	1	0	0	0	2	0	2	<= 0.03
SRR29457600	invasive	South Australia	2023	2023	NVT	22F	19	433	0	0	0	0	0	0	0	0	0	0	0	0	0	0	0	0	0	0	0	0	0	0	0	0	0	0	0	0	0	0	0	0	0	1	0	0	0	1	2	2	<= 0.03
SRR29457601	invasive	South Australia	2023	2023	VT	3	12	18098	0	0	0	0	0	0	0	0	0	0	0	0	0	0	0	0	0	0	0	0	0	0	0	0	0	0	0	0	0	0	0	0	0	1	0	0	0	2	3	NEW	<= 0.03
SRR29457602	invasive	South Australia	2022	2022	VT	4	162	2759	0	1	0	1	0	0	0	0	0	0	0	0	0	0	0	0	0	0	1	1	0	0	0	0	0	0	0	0	1	1	0	0	0	1	0	0	0	23	0	2	<= 0.03
SRR29457604	invasive	South Australia	2022	2022	NVT	10A	36	2068	0	1	0	0	0	0	1	0	0	0	0	0	0	0	0	0	0	0	1	1	0	0	0	0	0	0	1	1	0	1	0	0	0	1	0	1	1	0	140	NEW	0.06
SRR29457605	invasive	South Australia	2023	2023	NVT	23A	5	338	0	1	0	0	0	0	0	1	0	0	0	0	0	0	0	0	0	0	1	1	0	1	0	0	0	0	0	0	1	1	0	0	0	1	1	1	1	19	1	24	0.25
SRR29457606	invasive	South Australia	2023	2023	NVT	20A	124	235	0	0	0	0	0	0	0	0	0	0	0	0	0	0	0	0	0	0	0	0	0	0	0	0	0	0	0	0	0	0	0	0	0	1	0	0	0	1	4	2	<= 0.03
SRR29457607	invasive	South Australia	2023	2023	VT	19F	119	654	0	0	0	0	0	0	0	0	0	0	0	0	0	0	0	0	0	0	0	0	0	0	0	0	0	0	0	0	0	0	0	0	0	1	0	0	0	2	0	0	<= 0.03
SRR29457608	invasive	South Australia	2023	2023	NVT	16F	46	2042	0	0	0	0	0	0	0	0	0	0	0	0	0	0	0	0	0	0	0	0	0	0	0	0	0	0	0	0	0	0	0	0	0	1	0	1	0	0	6	2	<= 0.03
SRR29457609	invasive	South Australia	2022	2022	NVT	9N	16	66	0	0	0	0	0	0	0	0	0	0	0	0	0	0	0	0	0	0	0	0	0	0	0	0	0	0	0	0	0	0	0	0	0	1	0	0	0	1	0	0	<= 0.03
SRR29457610	invasive	South Australia	2023	2023	NVT	20A	124	235	0	0	0	0	0	0	0	0	0	0	0	0	0	0	0	0	0	0	0	0	0	0	0	0	0	0	0	0	0	0	0	0	0	1	0	0	0	1	4	2	<= 0.03
SRR29457611	invasive	South Australia	2023	2023	NVT	33F	3	100	0	0	0	0	0	0	0	0	0	0	0	0	0	0	0	0	0	0	0	0	0	0	0	0	0	0	0	0	0	0	0	0	0	1	0	0	0	2	0	6	<= 0.03
SRR29457612	invasive	South Australia	2022	2022	VT	19A	5	18061	0	0	0	0	0	0	0	0	0	0	0	0	0	0	0	0	0	0	0	0	0	1	0	0	0	0	0	0	0	0	0	0	0	1	1	1	1	163	46	8	1
SRR29457613	invasive	South Australia	2021	2021	NVT	6C	76	8969	1	0	0	0	0	0	0	0	0	0	0	0	0	0	0	0	0	0	1	0	0	0	0	0	0	0	1	1	0	0	0	0	0	1	0	0	0	1	4	2	<= 0.03
SRR29457614	invasive	South Australia	2022	2022	VT	4	162	2759	0	1	0	1	0	0	0	0	0	0	0	0	0	0	0	0	0	0	1	1	0	0	0	0	0	0	0	0	1	1	0	0	0	1	0	0	0	23	0	2	<= 0.03
SRR29457615	invasive	South Australia	2022	2022	VT	4	162	2759	0	1	0	1	0	0	0	0	0	0	0	0	0	0	0	0	0	0	1	1	0	0	0	0	0	0	0	0	1	1	0	0	0	1	0	0	0	23	0	2	<= 0.03
SRR29457616	invasive	South Australia	2023	2023	NVT	22F	61	698	0	0	0	0	0	0	0	0	0	0	0	0	0	0	0	0	0	0	0	0	0	0	0	0	0	0	0	0	0	0	0	0	0	1	0	0	0	0	2	0	<= 0.03
SRR29457617	invasive	South Australia	2022	2022	VT	4	162	2759	0	1	0	1	0	0	0	0	0	0	0	0	0	0	0	0	0	0	1	1	0	0	0	0	0	0	0	0	1	1	0	0	0	1	0	0	0	23	0	2	<= 0.03
SRR29457619	invasive	South Australia	2022	2022	VT	4	162	2759	0	1	0	1	0	0	0	0	0	0	0	0	0	0	0	0	0	0	1	1	0	0	0	0	0	0	0	0	1	1	0	0	0	1	0	0	0	23	0	2	<= 0.03
SRR29457620	invasive	South Australia	2023	2023	NVT	21	99	432	0	0	0	0	0	0	0	0	0	0	0	0	0	0	0	0	0	0	0	0	0	0	0	0	0	0	0	0	0	0	0	0	0	1	0	1	0	0	6	2	<= 0.03
SRR29457621	invasive	South Australia	2023	2023	VT	19F	119	654	0	0	0	0	0	0	0	0	0	0	0	0	0	0	0	0	0	0	0	0	0	0	0	0	0	0	0	0	0	0	0	0	0	1	0	0	0	2	0	0	<= 0.03
SRR29457622	invasive	South Australia	2021	2021	VT	4	162	2759	0	1	0	1	0	0	0	0	0	0	0	0	0	0	0	0	0	0	1	1	0	0	0	0	0	0	0	0	1	1	0	0	0	1	0	0	0	23	0	2	<= 0.03
SRR29457623	invasive	South Australia	2023	2023	NVT	31	57	1684	0	0	0	0	0	0	0	0	0	0	0	0	0	0	0	0	0	0	0	0	0	0	0	0	0	0	0	0	0	0	0	0	0	1	0	0	0	12	0	0	<= 0.03
SRR29457624	invasive	South Australia	2023	2023	VT	3	12	180	0	0	0	0	0	0	0	0	0	0	0	0	0	0	0	0	0	0	0	0	0	0	0	0	0	0	0	0	0	0	0	0	0	1	0	0	0	2	3	2	<= 0.03
SRR29457625	invasive	South Australia	2021	2021	NVT	15C	11	15509	0	0	0	0	0	0	0	0	0	0	0	0	0	0	0	0	0	0	0	0	0	0	0	0	0	0	0	0	0	0	0	0	0	1	0	0	0	2	0	2	<= 0.03
SRR29457627	invasive	South Australia	2021	2021	VT	4	162	2759	0	1	0	1	0	0	0	0	0	0	0	0	0	0	0	0	0	0	1	1	0	0	0	0	0	0	0	0	1	1	0	0	0	1	0	0	0	23	0	2	<= 0.03
SRR29457628	invasive	South Australia	2023	2023	VT	3	12	180	0	0	0	0	0	0	0	0	0	0	0	0	0	0	0	0	0	0	0	0	0	0	0	0	0	0	0	0	0	0	0	0	0	1	0	0	0	2	3	2	<= 0.03
SRR29457629	invasive	South Australia	2023	2023	VT	3	12	180	0	0	0	0	0	0	0	0	0	0	0	0	0	0	0	0	0	0	0	0	0	0	0	0	0	0	0	0	0	0	0	0	0	1	0	0	0	2	3	2	<= 0.03
SRR23725387	invasive	Victoria	2022-04-15	2022	VT	6B	14	6279	0	1	0	0	0	0	1	0	0	0	0	0	0	0	0	0	0	0	1	1	0	1	0	0	0	0	1	1	0	1	0	0	0	1	1	1	0	15	212	NEW	1
SRR23725394	invasive	Victoria	2022-04-10	2022	NVT	8	224	4216	0	1	1	0	0	0	0	0	0	0	0	0	0	0	0	0	0	0	0	1	0	0	0	0	0	0	0	0	0	1	0	0	0	1	0	0	0	50	0	0	<= 0.03
SRR23725399	invasive	Victoria	2018-07-19	2018	NVT	33F	3	17529	0	1	0	1	0	0	0	0	0	0	0	0	0	0	0	0	0	0	1	1	0	0	0	0	0	0	0	0	1	1	0	0	0	1	0	1	0	2	0	6	<= 0.03
SRR23725400	invasive	Victoria	2018-07-07	2018	NVT	33F	3	717	0	1	0	1	0	0	0	0	0	0	0	0	0	0	0	0	0	0	1	1	0	0	0	0	0	0	0	0	1	1	0	0	0	1	0	0	0	2	0	6	<= 0.03
SRR23725406	invasive	Victoria	2020-03-09	2020	NVT	33F	3	717	0	1	0	1	0	0	0	0	0	0	0	0	0	0	0	0	0	0	1	1	0	0	0	0	0	0	0	0	1	1	0	0	0	1	0	0	0	2	0	6	<= 0.03
SRR23725407	invasive	Victoria	2021-01-14	2021	VT	19F	44	179	0	1	0	0	0	0	0	0	0	1	0	0	0	0	0	0	0	0	1	1	0	1	0	0	0	0	0	0	1	1	0	0	0	1	1	1	1	34	32	43	1
SRR23725410	invasive	Victoria	2019-04-19	2019	NVT	33F	3	717	0	1	0	1	0	0	0	0	0	0	0	0	0	0	0	0	0	0	1	1	0	0	0	0	0	0	0	0	1	1	0	0	0	1	0	0	0	2	0	6	<= 0.03
SRR23725413	invasive	Victoria	2018-10-25	2018	NVT	33F	3	717	0	1	0	1	0	0	0	0	0	0	0	0	0	0	0	0	0	0	1	1	0	0	0	0	0	0	0	0	1	1	0	0	0	1	0	0	0	2	0	6	<= 0.03
SRR23725415	invasive	Victoria	2018-10-04	2018	NVT	33F	3	717	0	1	0	1	0	0	0	0	0	0	0	0	0	0	0	0	0	0	1	1	0	0	0	0	0	0	0	0	1	1	0	0	0	1	0	0	0	2	0	6	<= 0.03
SRR23725416	invasive	Victoria	2018-09-22	2018	NVT	33F	3	717	0	1	0	1	0	0	0	0	0	0	0	0	0	0	0	0	0	0	1	1	0	0	0	0	0	0	0	0	1	1	0	0	0	1	0	0	0	2	0	6	<= 0.03
SRR23725417	invasive	Victoria	2020-04-03	2020	NVT	33F	3	717	0	1	0	1	0	0	0	0	0	0	0	0	0	0	0	0	0	0	1	1	0	0	0	0	0	0	0	0	1	1	0	0	0	1	0	0	0	2	72	6	<= 0.03
SRR23725419	invasive	Victoria	2018-09-10	2018	NVT	33F	3	100	1	0	0	0	0	0	0	0	0	0	0	0	0	0	0	0	0	0	1	0	0	0	0	0	0	0	1	1	0	0	0	0	0	1	0	0	0	2	0	6	<= 0.03
SRR23725434	invasive	Victoria	2019-12-03	2019	NVT	23B	10	1701	0	1	0	0	0	0	1	0	0	0	0	0	0	0	0	0	0	0	1	1	0	1	0	0	0	0	1	1	0	1	0	0	0	1	1	1	1	17	15	8	0.5
SRR23725444	invasive	Victoria	2020-01-25	2020	VT	3	12	180	0	0	0	0	0	0	0	0	0	0	0	0	0	0	0	1	0	0	0	1	0	0	0	0	0	0	0	0	0	0	1	0	0	1	0	0	0	2	0	2	<= 0.03
SRR23725451	invasive	Victoria	2019-08-25	2019	NVT	33F	3	717	0	1	0	1	0	0	0	0	0	0	0	0	0	0	0	0	0	0	1	1	0	0	0	0	0	0	0	0	1	1	0	0	0	1	0	0	0	2	0	6	<= 0.03
SRR23725453	invasive	Victoria	2019-04-08	2019	NVT	23A	5	338	0	1	0	0	0	0	0	1	0	0	0	0	0	0	0	0	0	0	1	1	1	1	0	0	0	0	0	0	1	1	0	1	0	1	1	1	1	19	1	24	0.25
SRR23725458	invasive	Victoria	2021-06-24	2021	NVT	23A	5	338	0	1	0	0	0	0	0	1	0	0	0	0	0	0	0	0	0	0	1	1	1	1	0	0	0	0	0	0	1	1	0	1	0	1	1	1	1	19	1	24	0.25
SRR23725471	invasive	Victoria	2022-02-11	2022	VT	3	12	180	0	1	1	0	0	0	0	0	0	0	0	0	0	0	0	0	0	0	0	1	0	0	0	0	0	0	0	0	0	1	0	0	0	1	0	0	0	2	0	2	<= 0.03
SRR23725478	invasive	Victoria	2022-03-13	2022	NVT	33F	3	717	0	1	0	1	0	0	0	0	0	0	0	0	0	0	0	0	0	0	1	1	0	0	0	0	0	0	0	0	1	1	0	0	0	1	0	0	0	2	0	6	<= 0.03
SRR23725480	invasive	Victoria	2022-03-10	2022	VT	3	12	180	0	0	0	0	0	0	0	0	0	0	0	0	0	0	0	1	0	0	0	1	0	0	0	0	0	0	0	0	0	0	1	0	0	1	0	0	0	2	0	2	<= 0.03
SRR23725497	invasive	Victoria	2018-12-27	2018	VT	23F	5	338	0	1	0	0	0	0	0	1	0	0	0	0	0	0	0	0	0	0	1	1	0	1	0	0	0	0	0	0	1	1	0	0	0	1	1	1	1	19	1	24	0.25
SRR23725508	invasive	Victoria	2018-10-14	2018	VT	23F	NA	17532	0	1	0	0	0	0	1	0	0	0	0	0	0	0	0	0	0	0	1	1	0	1	0	0	0	0	1	1	0	1	0	0	0	1	1	1	1	150	1	369	0.06
SRR23725531	invasive	Victoria	2020-03-28	2020	NVT	23A	5	338	0	1	0	0	0	0	0	1	0	0	0	0	0	0	0	0	0	0	1	1	1	1	0	0	0	0	0	0	1	1	0	1	0	1	1	1	1	19	1	24	0.25
SRR23725532	invasive	Victoria	2020-02-27	2020	NVT	23A	5	338	0	1	0	0	0	0	0	1	0	0	0	0	0	0	0	0	0	0	1	1	1	1	0	0	0	0	0	0	1	1	0	1	0	1	1	1	1	19	1	24	0.25
SRR23725533	invasive	Victoria	2019-10-20	2019	NVT	23A	5	338	0	1	0	0	0	0	0	1	0	0	0	0	0	0	0	0	0	0	1	1	1	1	0	0	0	0	0	0	1	1	0	1	0	1	1	1	1	19	1	24	0.25
SRR23725539	invasive	Victoria	2018-11-12	2018	NVT	23A	5	338	0	1	0	0	0	0	0	1	0	0	0	0	0	0	0	0	0	0	1	1	1	1	0	0	0	0	0	0	1	1	0	1	0	1	1	1	1	19	1	24	0.25
SRR23725542	invasive	Victoria	2021-07-01	2021	NVT	23A	5	5242	0	1	0	0	0	0	0	1	0	0	0	0	0	0	0	0	0	0	1	1	0	1	0	0	0	0	0	0	1	1	0	0	0	1	1	1	1	19	1	200	0.12
SRR23725543	invasive	Victoria	2019-07-16	2019	NVT	23B	10	4253	0	1	0	1	0	0	0	0	0	0	0	0	0	0	0	0	0	0	1	1	0	1	0	0	0	0	0	0	1	1	0	0	0	1	1	1	1	17	15	22	0.12
SRR23725552	invasive	Victoria	2018-07-11	2018	NVT	23A	5	338	0	1	0	0	0	0	0	1	0	0	0	0	0	0	0	0	0	0	1	1	1	1	0	0	0	0	0	0	1	1	0	1	0	1	1	1	1	19	NEW	24	0.25
SRR23725558	invasive	Victoria	2020-02-21	2020	VT	19F	44	179	0	1	0	0	0	0	0	0	0	1	0	0	0	0	0	0	0	0	1	1	0	1	0	0	0	0	0	0	1	1	0	0	0	1	1	1	1	34	32	43	1
SRR23725581	invasive	Victoria	2019-12-24	2020	NVT	11A	43	8605	0	1	0	1	0	0	0	0	0	0	0	0	0	0	0	0	0	0	1	1	0	1	0	0	0	0	0	0	1	1	0	0	0	1	1	1	1	7	12	135	0.25
SRR23725607	invasive	Victoria	2022-06-09	2022	NVT	23A	6	166	0	1	0	1	0	0	0	0	0	0	0	0	0	0	0	0	0	0	1	1	0	1	0	0	0	0	0	0	1	1	0	0	0	1	1	1	1	15	11	299	8
SRR23725615	invasive	Victoria	2022-06-07	2022	NVT	23A	5	5242	0	1	0	0	0	0	0	1	0	0	0	0	0	0	0	0	0	0	1	1	0	1	0	0	0	0	0	0	1	1	0	0	0	1	1	1	1	19	1	200	0.12
SRR23725624	invasive	Victoria	2022-01-20	2022	NVT	33F	3	717	0	1	0	1	0	0	0	0	0	0	0	0	0	0	0	0	0	0	1	1	0	0	0	0	0	0	0	0	1	1	0	0	0	1	0	0	0	2	0	6	<= 0.03
SRR23725630	invasive	Victoria	2022-01-13	2022	VT	19A	932	3111	0	1	0	0	1	0	0	0	0	0	0	0	0	0	0	0	0	0	1	1	0	1	0	0	0	0	1	1	1	1	0	0	0	1	0	1	0	13	24	112	2
SRR23725631	invasive	Victoria	2022-01-14	2022	NVT	6C	10	15115	0	1	0	1	0	0	0	0	0	0	0	0	0	0	0	0	0	0	1	1	0	1	0	0	0	0	0	0	1	1	0	0	0	1	1	1	1	17	9	8	0.5
SRR23725650	invasive	Victoria	2020-01-21	2020	VT	19A	10	2013	0	1	0	0	0	0	0	0	1	0	0	0	0	0	0	0	0	0	1	1	0	1	0	0	0	0	0	0	1	1	0	0	0	1	1	1	1	17	15	501	0.25
SRR23725656	invasive	Victoria	2020-11-18	2020	NVT	15A	9	8625	0	1	0	1	0	0	0	0	0	0	0	0	0	0	0	0	0	0	1	1	0	1	0	0	0	0	0	0	1	1	0	0	0	1	1	1	1	24	27	28	<= 0.03
SRR23725657	invasive	Victoria	2019-07-19	2019	NVT	15A	9	63	0	1	0	1	0	0	0	0	0	0	0	0	0	0	0	0	0	0	1	1	0	1	0	0	0	0	0	0	1	1	0	0	0	1	1	1	1	67	27	35	0.25
SRR23725658	invasive	Victoria	2018-08-28	2018	NVT	15A	9	7856	0	1	0	1	0	0	0	0	0	0	0	0	0	0	0	0	0	0	1	1	0	1	0	0	0	0	0	0	1	1	0	0	0	1	1	1	1	24	27	28	<= 0.03
SRR23725672	invasive	Victoria	2021-04-01	2021	VT	23F	850	1437	0	1	0	0	1	0	0	0	0	0	0	0	0	0	0	0	0	0	1	1	0	1	0	0	0	0	1	1	1	1	0	0	0	1	1	1	1	7	NEW	NEW	1
SRR23725673	invasive	Victoria	2021-05-21	2021	NVT	7C	10	2355	0	1	0	1	0	0	0	0	0	0	0	0	0	0	0	0	0	0	1	1	0	1	0	0	0	0	0	0	1	1	0	0	0	1	1	0	1	79	26	229	0.06
SRR23725675	invasive	Victoria	2020-01-31	2020	NVT	6D	37	5445	0	0	0	0	0	0	0	0	0	0	1	1	0	0	0	0	0	1	0	1	0	0	0	0	1	0	0	0	0	1	0	0	0	1	0	0	1	0	2	452	<= 0.03
SRR23725683	invasive	Victoria	2018-10-09	2018	NVT	23A	5	338	0	1	0	0	0	0	0	1	0	0	0	0	0	0	0	0	0	0	1	1	0	1	0	0	0	0	0	0	1	1	0	0	0	1	1	1	1	19	1	24	0.25
SRR23725723	invasive	Victoria	2019-10-03	2019	NVT	15A	9	8625	0	1	0	1	0	0	0	0	0	0	0	0	0	0	0	0	0	0	1	1	0	1	0	0	0	0	0	0	1	1	0	0	0	1	1	1	1	NEW	27	28	<= 0.03
SRR23725727	invasive	Victoria	2019-08-19	2019	NVT	15A	9	63	0	1	0	1	0	0	0	0	0	0	0	0	0	0	0	0	0	0	1	1	0	1	0	0	0	0	0	0	1	1	0	0	0	1	1	1	1	24	27	28	<= 0.03
SRR23725728	invasive	Victoria	2018-12-14	2018	NVT	15A	9	63	0	1	0	1	0	0	0	0	0	0	0	0	0	0	0	0	0	0	1	1	0	1	0	0	0	0	0	0	1	1	0	0	0	1	1	1	1	67	27	35	0.25
SRR23725746	invasive	Victoria	2022-06-04	2022	NVT	15A	9	8625	0	1	0	1	0	0	0	0	0	0	0	0	0	0	0	0	0	0	1	1	0	1	0	0	0	0	0	0	1	1	0	0	0	1	1	1	1	24	27	28	<= 0.03
SRR23725767	invasive	Victoria	2022-05-24	2022	NVT	33F	3	717	0	1	0	1	0	0	0	0	0	0	0	0	0	0	0	0	0	0	1	1	0	0	0	0	0	0	0	0	1	1	0	0	0	1	0	0	0	2	0	6	<= 0.03
SRR23725789	invasive	Victoria	2019-10-10	2019	NVT	33F	3	717	0	1	0	1	0	0	0	0	0	0	0	0	0	0	0	0	0	0	1	1	0	0	0	0	0	0	0	0	1	1	0	0	0	1	0	0	0	2	0	6	<= 0.03
SRR23725790	invasive	Victoria	2019-10-01	2019	NVT	33F	3	717	0	1	0	1	0	0	0	0	0	0	0	0	0	0	0	0	0	0	1	1	0	0	0	0	0	0	0	0	1	1	0	0	0	1	0	0	0	2	0	6	<= 0.03
SRR23725791	invasive	Victoria	2019-09-04	2019	NVT	33F	3	717	0	1	0	1	0	0	0	0	0	0	0	0	0	0	0	0	0	0	1	1	0	0	0	0	0	0	0	0	1	1	0	0	0	1	0	0	0	2	0	6	<= 0.03
SRR23725792	invasive	Victoria	2019-09-01	2019	NVT	33F	3	717	0	1	0	1	0	0	0	0	0	0	0	0	0	0	0	0	0	0	1	1	0	0	0	0	0	0	0	0	1	1	0	0	0	1	0	0	0	2	0	6	<= 0.03
SRR23725798	invasive	Victoria	2019-10-18	2019	NVT	33F	3	717	0	1	0	1	0	0	0	0	0	0	0	0	0	0	0	0	0	0	1	1	0	0	0	0	0	0	0	0	1	1	0	0	0	1	0	0	0	2	0	6	<= 0.03
SRR23725803	invasive	Victoria	2020-12-28	2020	NVT	33F	3	17529	0	1	0	1	0	0	0	0	0	0	0	0	0	0	0	0	0	0	1	1	0	0	0	0	0	0	0	0	1	1	0	0	0	1	0	1	0	2	0	6	<= 0.03
SRR23725804	invasive	Victoria	2020-11-23	2020	NVT	33F	3	717	0	1	0	1	0	0	0	0	0	0	0	0	0	0	0	0	0	0	1	1	0	0	0	0	0	0	0	0	1	1	0	0	0	1	0	0	0	2	0	6	<= 0.03
SRR23725827	invasive	Victoria	2022-06-26	2022	NVT	33F	3	717	0	1	0	1	0	0	0	0	0	0	0	0	0	0	0	0	0	0	1	1	0	0	0	0	0	0	0	0	1	1	0	0	0	1	0	0	0	2	0	6	<= 0.03
SRR23725831	invasive	Victoria	2022-06-27	2022	NVT	6C	47	386	0	1	0	1	0	0	0	0	0	0	0	0	0	0	0	0	0	0	1	1	0	1	0	0	0	0	0	0	1	1	0	0	0	1	0	1	1	2	53	77	0.12
SRR23725846	invasive	Victoria	2022-05-05	2022	VT	19A	932	3111	0	1	0	0	1	0	0	0	0	0	0	0	0	0	0	0	0	0	1	1	0	1	0	0	0	0	1	1	1	1	0	0	0	1	1	1	0	181	16	112	1
SRR23725847	invasive	Victoria	2022-05-04	2022	VT	19A	10	2013	0	1	0	0	0	0	0	0	1	0	0	0	0	0	0	0	0	0	1	1	0	1	0	0	0	0	0	0	1	1	0	0	0	1	1	1	1	17	15	501	0.25
SRR23725852	invasive	Victoria	2018-09-18	2018	VT	19A	9	63	0	1	0	1	0	0	0	0	0	0	0	0	0	0	0	0	0	0	1	1	0	1	0	0	0	0	0	0	1	1	0	0	0	1	1	1	1	79	27	35	0.25
SRR23725854	invasive	Victoria	2018-07-14	2018	VT	19A	932	3111	0	1	0	0	1	0	0	0	0	0	0	0	0	0	0	0	0	0	1	1	0	1	0	0	0	0	1	1	1	1	0	0	0	1	1	1	0	181	16	112	1
SRR23725856	invasive	Victoria	2020-10-09	2020	NVT	18A	67	1233	0	1	0	0	0	0	1	0	0	0	0	0	0	0	0	0	0	0	1	1	0	1	0	0	0	0	1	1	0	1	0	0	0	1	1	1	1	84	141	229	0.25
SRR23725871	invasive	Victoria	2019-09-08	2019	NVT	12F	334	6945	0	1	0	1	0	0	0	0	0	0	0	0	0	0	0	0	0	0	1	1	0	0	0	0	0	0	0	0	1	1	0	0	0	1	0	0	0	37	4	23	<= 0.03
SRR23725900	invasive	Victoria	2019-05-29	2019	NVT	15A	9	63	0	1	0	1	0	0	0	0	0	0	0	0	0	0	0	0	0	0	1	1	0	1	0	0	0	0	0	0	1	1	0	0	0	1	1	1	1	24	27	28	<= 0.03
SRR23725906	invasive	Victoria	2018-10-02	2018	NVT	15B	132	7479	0	1	0	0	0	0	1	0	0	0	0	0	0	0	0	0	0	0	1	1	0	1	0	0	0	0	1	1	0	1	0	0	0	1	0	1	1	7	8	9	0.5
SRR23725908	invasive	Victoria	2021-06-16	2021	NVT	15A	9	63	0	1	0	1	0	0	0	0	0	0	0	0	0	0	0	0	0	0	1	1	0	1	0	0	0	0	0	0	1	1	0	0	0	1	0	1	0	13	175	43	2
SRR23725930	invasive	Victoria	2018-12-06	2018	VT	6A	13	473	1	0	0	0	0	0	0	0	0	0	0	0	0	0	0	0	0	0	1	0	0	1	0	0	0	0	1	1	0	0	0	0	0	1	1	1	1	36	34	44	0.25
SRR23725951	invasive	Victoria	2018-09-19	2018	VT	19F	1	236	0	1	0	0	0	0	1	0	0	0	0	0	0	0	0	0	0	0	1	1	0	1	0	0	0	0	1	1	0	1	0	0	0	1	0	1	0	13	16	47	2
SRR23725956	invasive	Victoria	2018-08-05	2018	VT	19F	1	352	0	1	0	0	0	0	0	1	0	0	0	0	0	0	0	0	0	0	1	1	0	1	0	0	0	0	0	0	1	1	0	0	0	1	1	1	0	25	46	36	2
SRR23725965	invasive	Victoria	2018-08-07	2018	NVT	15B	6	162	1	0	0	0	0	0	0	0	0	0	0	0	0	0	0	0	0	0	1	0	0	0	0	0	0	0	1	1	0	0	0	0	0	1	0	0	0	1	0	0	<= 0.03
SRR23725973	invasive	Victoria	2019-10-18	2019	VT	14	9	782	0	1	1	0	0	0	0	0	0	0	0	0	0	0	0	0	0	0	0	1	0	1	0	0	0	0	0	0	0	1	0	0	0	1	1	1	1	24	53	77	0.25
SRR23725989	invasive	Victoria	2021-07-12	2021	NVT	15A	9	63	0	1	0	1	0	0	0	0	0	0	0	0	0	0	0	0	0	0	1	1	0	1	0	0	0	0	0	0	1	1	0	0	0	1	1	1	1	67	27	35	0.25
SRR23725994	invasive	Victoria	2020-01-02	2020	NVT	15A	9	63	0	1	0	1	0	0	0	0	0	0	0	0	0	0	0	0	0	0	1	1	0	0	0	0	0	0	0	0	1	1	0	0	0	1	1	1	0	24	27	2	0.06
SRR23725995	invasive	Victoria	2019-10-15	2019	NVT	15A	9	63	0	1	0	1	0	0	0	0	0	0	0	0	0	0	0	0	0	0	1	1	0	1	0	0	0	0	0	0	1	1	0	0	0	1	1	1	1	67	27	35	0.25
SRR23726000	invasive	Victoria	2018-08-01	2018	NVT	12F	334	6945	0	1	0	1	0	0	0	0	0	0	0	0	0	0	0	0	0	0	1	1	0	0	0	0	0	0	0	0	1	1	0	0	0	1	0	0	0	37	4	23	<= 0.03
SRR23726003	invasive	Victoria	2021-03-02	2021	NVT	17F	10	11922	0	1	1	0	0	0	0	0	0	0	0	0	0	0	0	0	0	0	0	1	0	0	0	0	0	0	0	0	0	1	0	0	0	1	1	0	1	79	26	194	0.06
SRR23726012	invasive	Victoria	2020-01-06	2020	VT	9V	6	156	0	1	0	0	0	0	1	0	0	0	0	0	0	0	0	0	0	0	1	1	0	1	0	0	0	0	1	1	0	1	0	0	0	1	1	1	1	15	12	18	2
SRR23726030	invasive	Victoria	2021-05-25	2021	NVT	15A	9	63	0	1	0	1	0	0	0	0	0	0	0	0	0	0	0	0	0	0	1	1	0	1	0	0	0	0	0	0	1	1	0	0	0	1	1	1	1	67	27	35	0.25
SRR23726031	invasive	Victoria	2019-06-30	2019	NVT	9N	699	6359	0	1	1	0	0	0	0	0	0	0	0	0	0	0	0	0	0	0	0	1	0	1	0	0	0	0	0	0	0	1	0	0	0	1	1	1	1	17	144	8	1
SRR23726033	invasive	Victoria	2019-10-23	2019	NVT	15A	16	1591	0	1	0	0	0	0	1	0	0	0	0	0	0	0	0	0	0	0	1	1	0	1	0	0	0	0	1	1	0	1	0	0	0	1	1	1	1	15	12	18	2
SRR23726039	invasive	Victoria	2019-06-13	2019	NVT	15A	9	7856	0	1	0	1	0	0	0	0	0	0	0	0	0	0	0	0	0	0	1	1	0	1	0	0	0	0	0	0	1	1	0	0	0	1	1	1	1	24	27	28	<= 0.03
SRR23726040	invasive	Victoria	2019-02-12	2019	NVT	15A	16	1591	1	0	0	0	0	0	0	0	0	0	1	1	0	0	0	0	0	1	1	1	0	1	0	0	1	0	1	1	0	1	0	0	0	1	1	1	1	15	12	18	2
SRR23726042	invasive	Victoria	2021-03-17	2021	NVT	12F	26	13456	0	0	0	0	0	0	0	0	0	0	1	1	0	0	0	0	0	1	0	1	0	1	0	0	1	0	0	0	0	1	0	0	0	1	0	1	1	12	183	242	0.12
SRR23726053	invasive	Victoria	2020-12-25	2020	NVT	12F	26	989	0	1	1	0	0	0	0	0	0	0	0	0	0	0	0	0	0	0	0	1	0	0	0	0	0	0	0	0	0	1	0	0	0	1	0	0	0	12	4	3	<= 0.03
SRR23726056	invasive	Victoria	2018-10-21	2018	NVT	9N	699	6359	0	1	1	0	0	0	0	0	0	0	0	0	0	0	0	0	0	0	0	1	0	1	0	0	0	0	0	0	0	1	0	0	0	1	1	1	1	17	144	8	1
SRR23726068	invasive	Victoria	2020-08-11	2020	NVT	20A	184	5392	0	1	0	0	0	0	1	0	0	0	0	0	0	0	0	0	0	0	1	1	0	0	0	0	0	0	1	1	0	1	0	0	0	1	0	0	0	208	4	2	<= 0.03
SRR23726074	invasive	Victoria	2021-03-02	2021	VT	19A	10	2013	0	1	0	0	0	0	0	0	1	0	0	0	0	0	0	0	0	0	1	1	0	1	0	0	0	0	0	0	1	1	0	0	0	1	1	1	1	17	15	501	0.25
SRR23726077	invasive	Victoria	2020-12-30	2020	VT	19A	932	3111	0	1	0	0	1	0	0	0	0	0	0	0	0	0	0	0	0	0	1	1	0	1	0	0	0	0	1	1	1	1	0	0	0	1	1	1	0	181	16	112	1
SRR23726083	invasive	Victoria	2020-04-15	2020	VT	19A	10	276	0	1	0	0	0	1	0	0	0	0	0	0	0	0	0	0	1	0	1	1	0	1	1	1	0	0	0	0	1	1	0	0	0	1	1	1	1	17	39	18	1
SRR23726088	invasive	Victoria	2018-10-16	2018	VT	19A	9	12461	0	1	0	1	0	0	0	0	0	0	0	0	0	0	0	0	0	0	1	1	0	1	0	0	0	0	0	0	1	1	0	0	0	1	1	1	1	79	27	35	0.25
SRR23726093	invasive	Victoria	2019-08-23	2019	NVT	15A	16	1591	0	1	0	0	0	0	1	0	0	0	0	0	0	0	0	0	0	0	1	1	0	1	0	0	0	0	1	1	0	1	0	0	0	1	1	1	1	15	12	18	2
SRR23726095	invasive	Victoria	2019-07-23	2019	NVT	15A	9	63	0	1	0	1	0	0	0	0	0	0	0	0	0	0	0	0	0	0	1	1	0	1	0	0	0	0	0	0	1	1	0	0	0	1	1	1	1	67	27	35	0.25
SRR23726097	invasive	Victoria	2019-06-15	2019	NVT	15A	9	8625	0	1	0	1	0	0	0	0	0	0	0	0	0	0	0	0	0	0	1	1	0	1	0	0	0	0	0	0	1	1	0	0	0	1	1	1	1	24	27	28	<= 0.03
SRR23726101	invasive	Victoria	2019-05-27	2019	NVT	15A	9	63	0	1	0	1	0	0	0	0	0	0	0	0	0	0	0	0	0	0	1	1	0	1	0	0	0	0	0	0	1	1	0	0	0	1	1	1	1	67	27	35	0.25
SRR23726102	invasive	Victoria	2019-02-26	2019	NVT	15A	9	63	0	1	0	1	0	0	0	0	0	0	0	0	0	0	0	0	0	0	1	1	0	1	0	0	0	0	0	0	1	1	0	0	0	1	1	1	1	24	27	43	0.25
SRR23726104	invasive	Victoria	2018-11-24	2018	NVT	15A	9	8625	0	1	0	1	0	0	0	0	0	0	0	0	0	0	0	0	0	0	1	1	0	1	0	0	0	0	0	0	1	1	0	0	0	1	1	1	1	24	27	28	<= 0.03
SRR23726111	invasive	Victoria	2018-08-13	2018	NVT	15A	9	8625	0	1	0	1	0	0	0	0	0	0	0	0	0	0	0	0	0	0	1	1	1	1	0	0	0	0	0	0	1	1	0	0	1	1	1	1	1	24	NEW	NEW	<= 0.03
SRR23726120	invasive	Victoria	2020-09-21	2020	NVT	12F	26	3377	0	1	0	1	0	0	0	0	0	0	0	0	0	0	0	0	0	0	1	1	0	1	0	0	0	0	0	0	1	1	0	0	0	1	0	1	1	12	1	316	0.06
SRR23726145	invasive	Victoria	2019-02-08	2019	NVT	11E	6	17644	0	1	0	1	0	0	0	0	0	0	0	0	0	0	0	0	0	0	1	1	0	1	0	0	0	0	0	0	1	1	0	0	0	1	1	1	1	15	12	18	2
SRR23726160	invasive	Victoria	2021-05-01	2021	NVT	11A	6	156	0	1	0	0	0	0	1	0	0	0	0	0	0	0	0	0	0	0	1	1	0	1	0	0	0	0	1	1	0	1	0	0	0	1	1	1	1	15	12	18	2
SRR23726180	invasive	Victoria	2020-07-23	2020	NVT	6D	10	17542	0	1	0	1	0	0	0	0	0	0	0	0	0	0	0	0	0	0	1	1	0	1	0	0	0	0	0	0	1	1	0	0	0	1	1	1	1	17	NEW	8	1
SRR23726205	invasive	Victoria	2019-10-19	2019	VT	3	12	180	0	0	0	0	0	0	0	0	0	0	0	0	0	0	0	1	0	0	0	1	0	0	0	0	0	0	0	0	0	0	1	0	0	1	0	0	0	2	0	2	<= 0.03
SRR23726221	invasive	Victoria	2019-08-07	2019	VT	19A	10	276	0	1	0	1	0	0	0	0	0	0	0	0	0	0	0	0	0	0	1	1	0	1	0	0	0	0	0	0	1	1	0	0	0	1	1	1	1	17	15	18	0.5
SRR23726242	invasive	Victoria	2018-07-27	2018	VT	19A	9	63	0	1	0	1	0	0	0	0	0	0	0	0	0	0	0	0	0	0	1	1	0	1	0	0	0	0	0	0	1	1	0	0	0	1	0	1	1	NF	27	35	NF NF
SRR23726254	invasive	Victoria	2021-09-23	2021	VT	19A	932	3111	0	1	0	0	1	0	0	0	0	0	0	0	0	0	0	0	0	0	1	1	0	1	0	0	0	0	1	1	1	1	0	0	0	1	1	1	0	181	16	112	1
SRR23726259	invasive	Victoria	2019-04-21	2019	NVT	12F	334	6945	0	1	0	1	0	0	0	0	0	0	0	0	0	0	0	0	0	0	1	1	0	0	0	0	0	0	0	0	1	1	0	0	0	1	0	0	0	37	4	23	<= 0.03
SRR23726262	invasive	Victoria	2018-07-02	2018	VT	14	6	143	0	1	0	1	0	0	0	0	0	0	0	0	0	0	0	0	0	0	1	1	0	1	0	0	0	0	0	0	1	1	0	0	0	1	1	1	1	31	12	18	2
SRR23726263	invasive	Victoria	2018-12-08	2018	NVT	12F	26	3377	0	1	0	1	0	0	0	0	0	0	0	0	0	0	0	0	0	0	1	1	0	1	0	0	0	0	0	0	1	1	0	0	0	1	0	1	1	12	1	316	0.06
SRR23726264	invasive	Victoria	2018-11-12	2018	NVT	12F	26	989	0	0	0	0	0	0	0	0	0	0	1	0	0	0	1	0	0	1	1	1	1	0	0	0	1	0	0	0	1	1	0	1	0	1	0	0	0	12	4	293	<= 0.03
SRR23726272	invasive	Victoria	2018-07-31	2018	NVT	12F	334	6945	0	1	0	1	0	0	0	0	0	0	0	0	0	0	0	0	0	0	1	1	0	0	0	0	0	0	0	0	1	1	0	0	0	1	0	0	0	37	4	23	<= 0.03
SRR23726277	invasive	Victoria	2019-11-25	2019	NVT	12F	26	13456	0	0	0	0	0	0	0	0	0	0	1	1	0	0	0	0	0	1	0	1	0	1	0	0	1	0	0	0	0	1	0	0	0	1	0	1	1	12	183	242	0.12
SRR23726284	invasive	Victoria	2019-08-14	2019	NVT	33F	3	717	0	1	0	1	0	0	0	0	0	0	0	0	0	0	0	0	0	0	1	1	0	0	0	0	0	0	0	0	1	1	0	0	0	1	0	0	0	2	0	6	<= 0.03
SRR23726288	invasive	Victoria	2021-07-15	2021	NVT	33F	3	717	0	1	0	1	0	0	0	0	0	0	0	0	0	0	0	0	0	0	1	1	0	0	0	0	0	0	0	0	1	1	0	0	0	1	0	0	0	2	0	6	<= 0.03
SRR23726293	invasive	Victoria	2019-10-16	2019	NVT	33F	3	717	0	1	0	1	0	0	0	0	0	0	0	0	0	0	0	0	0	0	1	1	0	0	0	0	0	0	0	0	1	1	0	0	0	1	0	0	0	2	0	6	<= 0.03
SRR23726294	invasive	Victoria	2020-03-25	2020	NVT	33F	3	717	0	1	0	1	0	0	0	0	0	0	0	0	0	0	0	0	0	0	1	1	0	0	0	0	0	0	0	0	1	1	0	0	0	1	0	0	0	2	0	6	<= 0.03
SRR23726296	invasive	Victoria	2019-05-30	2019	NVT	33F	3	17529	0	1	0	1	0	0	0	0	0	0	0	0	0	0	0	0	0	0	1	1	0	0	0	0	0	0	0	0	1	1	0	0	0	1	0	1	0	2	0	6	<= 0.03
SRR23726304	invasive	Victoria	2019-05-09	2019	VT	19F	44	17368	0	1	0	0	0	0	0	0	1	0	0	0	0	0	0	0	0	0	1	1	0	0	0	0	0	0	0	0	1	1	0	0	0	1	0	0	1	23	0	139	<= 0.03
SRR23726306	invasive	Victoria	2018-10-11	2018	NVT	33F	3	717	0	1	0	1	0	0	0	0	0	0	0	0	0	0	0	0	0	0	1	1	0	0	0	0	0	0	0	0	1	1	0	0	0	1	0	0	0	2	0	6	<= 0.03
SRR23726316	invasive	Victoria	2021-02-06	2021	NVT	23A	5	338	0	1	0	0	0	0	0	1	0	0	0	0	0	0	0	0	0	0	1	1	1	1	0	0	0	0	0	0	1	1	0	1	0	1	1	1	1	19	1	24	0.25
SRR23726318	invasive	Victoria	2018-08-30	2018	NVT	17F	10	11922	0	1	1	0	0	0	0	0	0	0	0	0	0	0	0	0	0	0	0	1	0	0	0	0	0	0	0	0	0	1	0	0	0	1	1	0	1	79	26	194	0.06
SRR23726321	invasive	Victoria	2020-12-01	2020	NVT	15B	132	7479	0	1	0	0	0	0	1	0	0	0	0	0	0	0	0	0	0	0	1	1	0	1	0	0	0	0	1	1	0	1	0	0	0	1	0	1	0	7	8	NF	NF NF
SRR23726322	invasive	Victoria	2020-04-09	2020	VT	14	6	143	0	1	0	0	0	1	0	0	0	0	0	0	0	0	0	0	1	0	1	1	0	1	1	0	0	0	0	0	1	1	0	0	0	1	1	1	1	31	12	18	2
SRR23726345	invasive	Victoria	2021-11-22	2021	NVT	11A	3	62	1	0	0	0	0	0	0	0	0	0	0	0	0	0	0	0	0	0	1	0	0	0	0	0	0	0	1	1	0	0	0	0	0	1	0	0	0	2	6	10	<= 0.03
SRR23727187	invasive	Victoria	2019-05-08	2019	VT	3	12	180	0	0	0	0	0	0	0	0	0	0	0	0	0	0	0	1	0	0	0	1	0	0	0	0	0	0	0	0	0	0	1	0	0	1	0	0	0	2	0	2	<= 0.03
SRR23727192	invasive	Victoria	2019-09-22	2019	VT	3	12	180	0	0	0	0	0	0	0	0	0	0	1	0	0	0	1	0	0	1	1	1	0	0	0	0	1	0	0	0	1	1	0	0	0	1	0	0	0	2	0	168	0.06
SRR23727215	invasive	Victoria	2019-07-09	2019	VT	3	12	180	0	0	0	0	0	0	0	0	0	0	0	0	0	0	0	1	0	0	0	1	0	0	0	0	0	0	0	0	0	0	1	0	0	1	0	0	0	2	0	2	<= 0.03
SRR23727217	invasive	Victoria	2021-05-13	2021	NVT	23A	6	166	0	1	0	1	0	0	0	0	0	0	0	0	0	0	0	0	0	0	1	1	0	1	0	0	0	0	0	0	1	1	0	0	0	1	1	1	1	15	11	299	8
SRR23727218	invasive	Victoria	2020-08-03	2020	VT	19A	1	320	0	1	0	0	1	0	0	0	0	0	0	0	0	0	0	0	0	0	1	1	0	1	0	0	0	0	1	1	1	1	0	0	0	1	0	1	1	13	11	16	8
SRR23727219	invasive	Victoria	2019-07-27	2019	VT	19A	1	320	0	1	0	0	1	0	0	0	0	0	0	0	0	0	0	0	0	0	1	1	0	1	0	0	0	0	1	1	1	1	0	0	0	1	0	1	1	13	11	16	8
SRR23727220	invasive	Victoria	2018-07-28	2018	VT	19A	1	320	0	1	0	0	1	0	0	0	0	0	0	0	0	0	0	0	0	0	1	1	0	1	0	0	0	0	1	1	1	1	0	0	0	1	0	1	1	13	11	16	8
SRR23727221	invasive	Victoria	2021-11-30	2021	NVT	23A	6	166	0	1	0	1	0	0	0	0	0	0	0	0	0	0	0	0	0	0	1	1	0	1	0	0	0	0	0	0	1	1	0	0	0	1	1	1	1	15	11	299	8
SRR23727222	invasive	Victoria	2019-04-03	2019	NVT	15B	132	7479	0	1	0	0	0	0	1	0	0	0	0	0	0	0	0	0	0	0	1	1	0	1	0	0	0	0	1	1	0	1	0	0	0	1	0	1	1	7	122	9	0.5
SRR23727223	invasive	Victoria	2021-11-28	2021	VT	19A	1	320	0	1	0	0	1	0	0	0	0	0	0	0	0	0	0	0	0	0	1	1	0	1	0	0	0	0	1	1	1	1	0	0	0	1	0	1	1	13	11	16	8
SRR23727225	invasive	Victoria	2020-01-02	2020	VT	9V	6	10120	0	1	0	1	0	0	0	0	0	0	0	0	0	0	0	0	0	0	1	1	0	1	0	0	0	0	0	0	1	1	0	0	0	1	1	1	0	15	194	318	4
SRR23727226	invasive	Victoria	2019-10-02	2019	VT	9V	6	10120	0	1	0	1	0	0	0	0	0	0	0	0	0	0	0	0	0	0	1	1	0	1	0	0	0	0	0	0	1	1	0	0	0	1	1	1	0	15	194	318	4
SRR23727227	invasive	Victoria	2019-06-14	2019	NVT	6E	23	13387	1	0	0	0	0	0	0	0	0	0	1	1	0	0	0	0	0	1	1	1	0	1	0	0	1	0	1	1	0	1	0	0	0	1	1	1	1	34	NEW	NEW	4
SRR23727229	invasive	Victoria	2021-01-18	2021	VT	19A	1	320	0	1	0	0	1	0	0	0	0	0	0	0	0	0	0	0	0	0	1	1	0	1	0	0	0	0	1	1	1	1	0	0	0	1	0	1	1	13	11	16	8
SRR23727243	invasive	Victoria	2021-04-20	2021	NVT	15B	6	162	1	0	0	0	0	0	0	0	0	0	0	0	0	0	0	0	0	0	1	0	0	0	0	0	0	0	1	1	0	0	0	0	0	1	0	0	0	1	0	0	<= 0.03
SRR23727254	invasive	Victoria	2019-05-03	2019	NVT	9N	699	6359	0	1	1	0	0	0	0	0	0	0	0	0	0	0	0	0	0	0	0	1	0	1	0	0	0	0	0	0	0	1	0	0	0	1	1	1	1	17	144	8	1
SRR23727264	invasive	Victoria	2019-06-28	2019	VT	19F	1	271	0	1	0	0	1	0	0	0	0	0	0	0	0	0	0	0	0	0	1	1	0	1	0	0	0	0	1	1	1	1	0	0	0	1	0	1	0	13	37	36	8
SRR23727270	invasive	Victoria	2019-05-29	2019	VT	19F	44	179	0	1	0	0	0	0	0	0	1	0	0	0	0	0	0	0	0	0	1	1	0	1	0	0	0	0	0	0	1	1	0	0	0	1	1	1	1	34	32	43	1
SRR23727271	invasive	Victoria	2020-08-21	2020	NVT	15C	699	6359	0	1	1	0	0	0	0	0	0	0	0	0	0	0	0	0	0	0	0	1	0	1	0	0	0	0	0	0	0	1	0	0	0	1	1	1	1	17	144	8	1
SRR23727272	invasive	Victoria	2018-08-24	2018	NVT	15A	16	1591	1	0	0	0	0	0	0	0	0	0	1	1	0	0	0	0	0	1	1	1	0	1	0	0	1	0	1	1	0	1	0	0	0	1	1	1	1	15	12	18	2
SRR23727273	invasive	Victoria	2019-05-28	2019	VT	9V	6	11921	0	1	0	0	0	0	1	0	0	0	0	0	0	0	0	0	0	0	1	1	0	1	0	0	0	0	1	1	0	1	0	0	0	1	1	1	1	17	12	8	1
SRR23727274	invasive	Victoria	2021-07-12	2021	NVT	9N	699	6359	0	1	1	0	0	0	0	0	0	0	0	0	0	0	0	0	0	0	0	1	0	1	0	0	0	0	0	0	0	1	0	0	0	1	1	1	1	17	144	8	1
SRR23727275	invasive	Victoria	2020-04-11	2020	NVT	9N	699	6359	0	1	1	0	0	0	0	0	0	0	0	0	0	0	0	0	0	0	0	1	0	1	0	0	0	0	0	0	0	1	0	0	0	1	1	1	1	17	144	8	1
SRR23727276	invasive	Victoria	2019-03-22	2019	NVT	9N	699	6359	0	1	1	0	0	0	0	0	0	0	0	0	0	0	0	0	0	0	0	1	0	1	0	0	0	0	0	0	0	1	0	0	0	1	1	1	1	17	144	8	1
SRR23727314	invasive	Victoria	2021-10-07	2021	VT	4	NA	17541	0	1	1	0	0	0	0	0	0	0	0	0	0	0	0	0	0	0	0	1	0	1	0	0	0	0	0	0	0	1	0	0	0	1	1	1	1	NEW	NEW	NEW	0.25
SRR23727316	invasive	Victoria	2020-04-11	2020	VT	4	NA	17541	0	1	1	0	0	0	0	0	0	0	0	0	0	0	0	0	0	0	0	1	0	1	0	0	0	0	0	0	0	1	0	0	0	1	1	1	1	NEW	NEW	NEW	0.25
SRR23727325	invasive	Victoria	2021-09-26	2021	VT	6A	16	81	0	1	0	0	1	0	0	0	0	0	1	0	1	0	0	0	0	1	1	1	0	1	0	0	1	0	1	1	1	1	0	0	0	1	1	1	1	15	12	18	2
SRR23727353	invasive	Victoria	2019-08-01	2019	VT	18C	43	16161	0	1	0	0	0	0	1	0	0	0	0	0	0	0	0	0	0	0	1	1	0	0	0	0	0	0	1	1	0	1	0	0	0	1	0	0	1	49	4	NEW	<= 0.03
SRR23727374	invasive	Victoria	2021-06-24	2021	NVT	33F	3	717	0	1	0	1	0	0	0	0	0	0	0	0	0	0	0	0	0	0	1	1	0	0	0	0	0	0	0	0	1	1	0	0	0	1	0	0	0	2	0	6	<= 0.03
SRR23727391	invasive	Victoria	2021-06-23	2021	NVT	33F	3	717	0	1	0	1	0	0	0	0	0	0	0	0	0	0	0	0	0	0	1	1	0	0	0	0	0	0	0	0	1	1	0	0	0	1	0	0	0	2	0	6	<= 0.03
SRR23727476	invasive	Victoria	2019-01-08	2019	VT	3	12	180	0	0	0	0	0	0	0	0	0	0	0	0	0	0	0	1	0	0	0	1	0	0	0	0	0	0	0	0	0	0	1	0	0	1	0	0	0	2	0	2	<= 0.03
SRR23727489	invasive	Victoria	2018-07-29	2018	VT	3	12	180	0	0	0	0	0	0	0	0	0	0	0	0	0	0	0	1	0	0	0	1	0	0	0	0	0	0	0	0	0	0	1	0	0	1	0	0	0	2	0	2	<= 0.03
SRR23727513	invasive	Victoria	2021-06-26	2021	NVT	12F	26	989	0	1	1	0	0	0	0	0	0	0	0	0	0	0	0	0	0	0	0	1	0	0	0	0	0	0	0	0	0	1	0	0	0	1	0	0	0	12	4	3	<= 0.03
SRR23727582	invasive	Victoria	2020-01-01	2020	VT	3	12	180	0	0	0	0	0	0	0	0	0	0	0	0	0	0	0	1	0	0	0	1	0	0	0	0	0	0	0	0	0	0	1	0	0	1	0	0	0	2	0	2	<= 0.03
SRR23727604	invasive	Victoria	2019-05-24	2019	VT	3	12	180	0	0	0	0	0	0	0	0	0	0	0	0	0	0	0	1	0	0	0	1	0	0	0	0	0	0	0	0	0	0	1	0	0	1	0	0	0	2	0	2	<= 0.03
SRR23727613	invasive	Victoria	2018-07-28	2018	VT	3	12	180	0	0	0	0	0	0	0	0	0	0	1	0	0	0	1	0	0	1	1	1	0	0	0	0	1	0	0	0	1	1	0	0	0	1	0	0	0	2	0	168	0.06
SRR23727617	invasive	Victoria	2018-07-22	2018	NVT	6C	47	386	0	1	0	1	0	0	0	0	0	0	0	0	0	0	0	0	0	0	1	1	0	1	0	0	0	0	0	0	1	1	0	0	0	1	0	1	1	2	53	77	0.12
SRR23727621	invasive	Victoria	2021-01-09	2021	NVT	33F	3	717	0	1	0	1	0	0	0	0	0	0	0	0	0	0	0	0	0	0	1	1	0	0	0	0	0	0	0	0	1	1	0	0	0	1	0	0	0	2	0	6	<= 0.03
SRR23727624	invasive	Victoria	2022-02-21	2022	NVT	23A	6	166	0	1	0	1	0	0	0	0	0	0	0	0	0	0	0	0	0	0	1	1	0	1	0	0	0	0	0	0	1	1	0	0	0	1	1	1	1	15	11	299	8
SRR23727636	invasive	Victoria	2021-04-24	2021	VT	4	162	2759	0	1	0	1	0	0	0	0	0	0	0	0	0	0	0	0	0	0	1	1	0	0	0	0	0	0	0	0	1	1	0	0	0	1	0	0	0	23	0	2	<= 0.03
[truncated: 14 more columns]

## Sheet: AMR & MGE Alignment Statistics
											MGE Alignment Statistics
Accession Number	State	aph3-IIIa	sat4	catA	catA16	mefA	msrD	ermB	tetM	tet32	MGE	contig (AMR genes)	% identity	Alignment length	Mismatches	Gap opens	query start	query end	subject start	subject end	E-value	Bit score	Query length	Subject length
ERR15600957	Queensland	0	0	0	0	0	0	59886...60623	61548...63467	0	ICESpnCGSP14	5 (ermB, tetM)	99.68	23124	70	3	1	23124	75592	52473	0	42289	23124	111564
ERR15600963	Queensland	0	0	0	0	0	0	0	45663...47582	0	Tn916	7 (tetM)	97.755	18041	389	10	1	18032	59710	41677	0	31058	18032	90943
ERR15600971	Queensland	0	0	0	0	0	0	0	45663...47582	0	Tn916	8 (tetM)	97.755	18041	389	10	1	18032	59710	41677	0	31058	18032	90943
ERR15600981	Queensland	0	0	0	0	0	0	0	21499...23418	0	Tn916	9 (tetM)	97.755	18041	389	10	1	18032	9371	27404	0	31058	18032	69080
ERR15600982	Queensland	0	0	0	0	0	0	11891...12628	54...1973	0	Tn6002	37 (ermB, tetM)	99.935	16946	8	1	1	16943	16946	1	0	31229	20880	17181
ERR15600994	Queensland	0	0	0	0	50195...51412	48612...50075	0	44967...46886	0	ICESpnTw19F14	12 (msrD, mefA, tetM)	99.902	23545	19	2	1	23541	32841	56385	0	43349	23541	68258
ERR15600996	Queensland	0	0	0	0	0	0	138156...138893	126322...128241	0	Tn6002	1 (ermB, tetM)	99.923	20880	15	1	1	20880	143211	122333	0	38468	20880	177503
ERR15601012	Queensland	0	0	0	0	0	0	11136...11873	21788...23707	0	Tn6002	19 (ermB, tetM)	99.535	20880	97	0	1	20880	6818	27697	0	38021	20880	29104
ERR15601013	Queensland	0	0	0	0	0	0	11273...12010	21925...23844	0	Tn6002	23 (ermB, tetM)	99.535	20880	97	0	1	20880	6955	27834	0	38021	20880	29099
ERR15601017	Queensland	0	0	3413...4063	0	0	0	59591...60328	56565...58484	0	ICESpn6706B	9	99.858	32986	47	0	47889	80874	48279	15294	0	60654	80874	70689
												9 (tetM)	99.944	10695	0	1	34360	45048	58966	48272	0	19712	80874	70689
												9	98.079	6455	120	4	27912	34365	70682	64231	0	11230	80874	33996
												9 (ermB)	99.012	1215	12	0	46541	47755	60466	59252	0	2178	80874	945
												9	97.464	276	7	0	18549	18824	70682	70407	1.43e-131	472	80874	70689
												23	100	16235	0	0	1	16235	17762	33996	0	29981	80874	33996
												43 (catA)	100	7057	0	0	18542	25598	7057	1	0	13032	80874	70689
												62	100	945	0	0	16983	17927	945	1	0	1746	80874	945
												63	99.153	944	8	0	26346	27289	1	944	0	1700	80874	945
ERR15601040	Queensland	0	0	0	0	0	0	29076...29813	39728...41573	0	Tn6002	10 (ermB, tetM)	99.53	16816	76	1	1	16816	24761	41573	0	30613	20880	41573
												48	99.975	3971	1	0	16910	20880	14984	11014	0	7328	20880	14984
ERR15601042	Queensland	0	0	0	0	52100...53317	50616...52079	0	0	0	MEGA (msrD, mefA)	13 (msrD)	99.838	3083	2	3	2450	5532	52091	49012	0	5662	5532	62300
												13 (mefA)	98.901	2366	6	5	1	2365	54423	52077	0	4207	5532	62300
ERR15601044	Queensland	0	0	0	0	0	0	10741...11478	21273...23192	0	Tn6002	1 (ermB)	99.94	13224	8	0	1	13224	6423	19646	0	24376	20880	354184
												1 (tetM)	98.795	7553	91	0	13328	20880	19630	27182	0	13444	20880	26296
ERR15601055	Queensland	0	0	0	0	0	0	17018...17755	5184...7103	0	Tn6002	31 (ermB, tetM)	99.88	20880	25	0	1	20880	22073	1194	0	38420	20880	23605
ERR15601062	Queensland	0	0	0	0	1257...2474	2594...4057	0	0	0	MEGA (msrD, mefA)	25 (msrD, mefA)	99.422	5532	11	6	1	5532	151	5661	0	10019	5532	26500
ERR15601063	Queensland	0	0	0	0	43994...45211	42411...43874	47119...47856	38766...40685	0	Tn2010	11 (mefA, tetM)	99.173	16201	128	2	6688	22882	30476	46676	0	29172	26390	62226
												11	99.454	3846	21	0	1	3846	26638	30483	0	6986	26390	62226
												11	100	3514	0	0	22877	26390	51760	55273	0	6490	26390	62226
												11 (ermB)	99.058	1168	11	0	4028	5195	46827	47994	0	2097	26390	62226
ERR15601066	Queensland	0	0	0	0	0	0	0	0	19910…21826	50kb Genomic Island (tet32)	2 (tet32)	100	27866	0	0	23125	50990	1	27866	0	51459	50990	189882
												7	100	23137	0	0	1	23137	23137	1	0	42727	50990	101020
ERR15601068	Queensland	0	0	0	0	16889...18106	18226...19689	0	21415...23334	0	ICESpnTw19F14	9 (msrD, mefA, tetM)	99.902	23544	20	1	1	23541	35459	11916	0	43347	23541	31235
ERR15601073	Queensland	0	0	0	0	0	0	37709...38446	25872...27791	0	Tn6002	20 (ermB, tetM)	99.918	16998	11	1	1	16995	42764	25767	0	31309	20880	43052
ERR15601080	Queensland	0	0	0	0	0	0	0	63462...65381	0	Tn916	2 (tetM)	99.906	18032	17	0	1	18032	51340	69371	0	33205	18032	12805
ERR15601081	Queensland	0	0	0	0	149207...150424	150544...152007	146562...147299	153733...155652	0	Tn2010	2 (msrD, mefA, ermB, tetM)	99.173	16201	128	2	6688	22882	163942	147742	0	29172	26390	193964
												2	99.454	3846	21	0	1	3846	167780	163935	0	6986	26390	193964
												2	100	3514	0	0	22877	26390	142658	139145	0	6490	26390	193964
												2	99.058	1168	11	0	4028	5195	147591	146424	0	2097	26390	193964
ERR15601082	Queensland	0	0	0	0	0	0	43918...44655	32084...34003	0	Tn6002	18 (ermB, tetM)	99.914	20880	18	0	1	20880	48973	28094	0	38459	20880	49110
ERR15601100	Queensland	0	0	0	0	0	0	11970...12707	22622...24541	0	Tn6002	1 (ermB, tetM)	99.535	20880	97	0	1	20880	7652	28531	0	38021	20880	414887
ERR15601102	Queensland	0	0	0	0	0	0	30883...31620	19048...20967	0	Tn6002	11 (ermB, tetM)	96.209	20920	718	57	1	20880	35942	15058	0	34169	20880	71991
ERR15601114	Queensland	0	0	0	0	0	0	0	0	31778…33694	50kb Genomic Island (tet32)	4 (tet32)	99.995	39734	2	0	11257	50990	1	39734	0	73364	50990	120371
												37	100	10042	0	0	1103	11144	10042	1	0	18545	50990	10042
SRR29457393	South Australia	0	0	0	0	86547...87764	87884...89347	0	0	0	MEGA (msrD, mefA)	2 (msrD, mefA)	99.476	5532	8	6	1	5532	85441	90951	0	10035	5532	176120
SRR29457406	South Australia	0	0	0	0	0	0	79488...80225	90140...92059	0	Tn6002	6 (ermB, tetM)	98.212	20912	329	24	1	20880	75147	96045	0	36503	20880	103123
SRR29457408	South Australia	0	0	0	0	0	0	21315...22052	9481...11400	0	Tn6002	5 (ermB, tetM)	98.212	20912	329	24	1	20880	26393	5495	0	36503	20880	101485
SRR29457424	South Australia	0	0	0	0	0	0	13147...13884	1310...3229	0	Tn6002	26 (ermB, tetM)	99.924	16998	10	1	1	16995	18202	1205	0	31314	20880	19521
SRR29457434	South Australia	0	0	0	0	0	0	97361...98098	108013...109932	0	Tn6002	4 (ermB, tetM)	98.212	20912	329	24	1	20880	93020	113918	0	36503	20880	120996
SRR29457435	South Australia	0	0	0	0	0	0	22839...23576	11005...12924	0	Tn6002	6 (ermB, tetM)	98.212	20912	329	24	1	20880	27917	7019	0	36503	20880	120937
SRR29457440	South Australia	0	0	0	0	0	0	22839...23576	11005...12924	0	Tn6002	5 (ermB, tetM)	98.212	20912	329	24	1	20880	27917	7019	0	36503	20880	103063
SRR29457442	South Australia	0	0	0	0	0	0	20589...21326	8755...10674	0	Tn6002	4 (ermB, tetM)	98.212	20912	329	24	1	20880	25667	4769	0	36503	20880	99903
SRR29457448	South Australia	0	0	0	36615...37274	40947...42164	39369...40832	0	49123...51042	0	ICESpn529IQ	2 (catA16, msrD, mefA)	99.585	34935	114	12	758	35680	12345	47260	0	63680	59466	173159
												2 (tetM)	99.127	21540	172	16	37940	59466	49083	70619	0	38721	59466	173159
												2	98.982	1473	13	2	36415	37886	34487	35958	0	2636	59466	173159
												14	97.448	2704	69	0	20062	22765	28723	26020	0	4612	59466	62832
SRR29457449	South Australia	0	0	0	0	0	0	45145...45882	55797...57716	0	Tn6002	1 (ermB, tetM)	99.526	20880	99	0	1	20880	40827	61706	0	38010	20880	467484
SRR29457451	South Australia	0	0	0	0	35876...37093	34392...35855	0	0	0	MEGA (msrD, mefA)	4 (msrD)	99.773	3083	4	3	2450	5532	35867	32788	0	5651	5532	105915
												4 (mefA)	98.901	2366	6	5	1	2365	38199	35853	0	4207	5532	105915
SRR29457452	South Australia	0	0	0	0	16847...18064	18184...19647	0	21373...23292	0	ICESpnTw19F14	11 (msrD, mefA, tetM)	99.907	23544	19	1	1	23541	35417	11874	0	43353	23541	70940
SRR29457471	South Australia	0	0	0	0	0	0	79488...80225	90140...92059	0	Tn6002	5 (ermB, tetM)	98.207	20912	330	24	1	20880	75147	96045	0	36498	20880	103120
SRR29457472	South Australia	0	0	0	0	0	0	22900...23637	11066...12985	0	Tn6002	6 (ermB, tetM)	98.212	20912	329	24	1	20880	27978	7080	0	36503	20880	103124
SRR29457474	South Australia	0	0	0	0	0	0	78965...79702	89617...91536	0	Tn6002	5 (ermB, tetM)	98.212	20912	329	24	1	20880	74624	95522	0	36503	20880	102595
SRR29457477	South Australia	0	0	0	0	0	0	79488...80225	90140...92059	0	Tn6002	4 (ermB, tetM)	98.212	20912	329	24	1	20880	75147	96045	0	36503	20880	103063
SRR29457479	South Australia	0	0	0	0	0	0	64261...64998	65923...67842	0	ICESpnCGSP14	7 (ermB, tetM)	99.684	23124	69	3	1	23124	79967	56848	0	42294	23124	134829
SRR29457490	South Australia	0	0	0	0	0	0	22839...23576	11005...12924	0	Tn6002	6 (ermB, tetM)	98.212	20912	329	24	1	20880	27917	7019	0	36503	20880	103063
SRR29457492	South Australia	0	0	0	0	0	0	86917...87654	88761...90689	0	ICESorUo5	1 (ermB, tetM)	99.481	23316	97	4	1	23293	102814	79500	0	42365	23293	143895
SRR29457494	South Australia	0	0	0	0	51963...53180	50380...51843	0	46737...48654	0	ICESpnTw19F14	6 (msrD, mefA, tetM)	99.898	23544	19	2	1	23541	34612	58153	0	43340	23541	88949
SRR29457495	South Australia	0	0	0	0	64962...66179	63379...64842	49082...49819	59734...61653	0	Tn2010	4 (msrD, mefA, ermB, tetM)	99.996	26390	1	0	1	26390	44763	71152	0	48730	26390	120935
SRR29457499	South Australia	0	0	0	0	0	0	97358...98095	108010...109929	0	Tn6002	5 (ermB, tetM)	98.212	20912	329	24	1	20880	93017	113915	0	36503	20880	120989
SRR29457501	South Australia	0	0	0	0	39951...41168	38467...39930	0	0	0	MEGA (msrD, mefA)	7 (msrD)	99.838	3083	2	3	2450	5532	39942	36863	0	5662	5532	89850
												7 (mefA)	98.817	2366	8	5	1	2365	42274	39928	0	4196	5532	89850
SRR29457505	South Australia	0	0	0	0	188576...189793	189814...191277	0	0	0	MEGA (msrD, mefA)	1 (msrD)	99.838	3083	2	3	2450	5532	189802	192881	0	5662	5532	383755
												1 (mefA)	98.901	2366	6	5	1	2365	187470	189816	0	4207	5532	383755
SRR29457510	South Australia	0	0	0	0	0	0	22882...23619	11048...12967	0	Tn6002	17 (ermB, tetM)	98.207	20912	330	24	1	20880	27960	7062	0	36498	20880	45187
SRR29457520	South Australia	0	0	0	0	54757...55974	56094...57557	71117...71854	59283...61202	0	Tn2010	2 (msrD, mefA, ermB, tetM)	99.992	26390	2	0	1	26390	76173	49784	0	48724	26390	120856
SRR29457537	South Australia	0	0	0	0	0	0	22899...23636	11065...12984	0	Tn6002	4 (ermB, tetM)	98.212	20912	329	24	1	20880	27977	7079	0	36503	20880	120996
SRR29457543	South Australia	0	0	0	0	0	0	79377...80114	90029...91948	0	Tn6002	5 (ermB, tetM)	98.212	20912	329	24	1	20880	75036	95934	0	36503	20880	102952
SRR29457548	South Australia	0	0	0	0	0	0	21569...22306	32221...34140	0	Tn6002	17 (ermB, tetM)	98.212	20912	329	24	1	20880	17228	38126	0	36503	20880	45187
SRR29457552	South Australia	0	0	0	0	0	0	97357...98094	108009...109928	0	Tn6002	6 (ermB, tetM)	98.207	20912	330	24	1	20880	93016	113914	0	36498	20880	120989
SRR29457558	South Australia	0	0	0	0	64863...66080	63280...64743	48983...49720	59635...61554	0	Tn2010	2 (msrD, mefA, ermB, tetM)	99.992	26390	2	0	1	26390	44664	71053	0	48724	26390	120836
SRR29457559	South Australia	0	0	0	0	0	0	79488...80225	90140...92059	0	Tn6002	5 (ermB, tetM)	98.212	20912	329	24	1	20880	75147	96045	0	36503	20880	103119
SRR29457562	South Australia	0	0	0	0	64833...66050	63250...64713	48953...49690	59605...61524	0	Tn2010	4 (msrD, mefA, ermB, tetM)	100	3852	0	0	1	3852	44676	48527	0	7114	26390	120806
												4	99.987	22510	3	0	3881	26390	48514	71023	0	41554	26390	120806
SRR29457567	South Australia	0	0	0	0	47649...49568	51294...52757	0	47649...49568	0	ICESpnTw19F14	10 (msrD, mefA, tetM)	99.907	23544	19	1	1	23541	35524	59067	0	43353	23541	70940
SRR29457571	South Australia	0	0	0	0	0	0	4835...5572	15490...17409	0	Tn6002	10 (ermB, tetM)	99.929	16998	9	1	1	16995	517	17514	0	31320	20880	67136
SRR29457573	South Australia	0	0	0	0	0	0	97362...98099	108014...109933	0	Tn6002	6 (ermB, tetM)	98.212	20912	329	24	1	20880	93021	113919	0	36503	20880	120998
SRR29457578	South Australia	0	0	0	0	0	0	49772...50509	60422...62341	0	Tn6002	7 (ermB, tetM)	99.114	20883	177	7	1	20880	45454	66331	0	37532	20880	91392
SRR29457587	South Australia	0	0	0	0	0	0	97361...98098	108013...109932	0	Tn6002	4 (ermB, tetM)	98.212	20912	329	24	1	20880	93020	113918	0	36503	20880	120979
SRR29457598	South Australia	0	0	0	0	0	0	22839...23576	11005...12924	0	Tn6002	4 (ermB, tetM)	98.212	20912	329	24	1	20880	27917	7019	0	36503	20880	103063
SRR29457602	South Australia	0	0	0	0	0	0	97306...98043	107958...109877	0	Tn6002	5 (ermB, tetM)	98.212	20912	329	24	1	20880	92965	113863	0	36503	20880	120924
SRR29457604	South Australia	0	0	0	0	35770...36987	37107...38570	0	40296...42215	0	ICESpnTw19F14	9 (msrD, mefA, tetM)	99.902	23544	20	1	1	23541	54340	30797	0	43347	23541	88951
SRR29457605	South Australia	0	0	0	0	0	0	246521...247258	248183...250102	0	ICESpnCGSP14	2 (ermB, tetM)	99.68	23124	70	3	1	23124	262227	239108	0	42289	23124	317089
SRR29457613	South Australia	0	0	0	0	4012...5229	5349...6812	0	0	0	MEGA (msrD, mefA)	26 (msrD, mefA)	99.422	5532	11	6	1	5532	2906	8416	0	10019	5532	29255
SRR29457614	South Australia	0	0	0	0	0	0	97306...98043	107958...109877	0	Tn6002	4 (ermB, tetM)	98.207	20912	330	24	1	20880	92965	113863	0	36498	20880	120924
SRR29457615	South Australia	0	0	0	0	0	0	22900...23637	11066...12985	0	Tn6002	7 (ermB, tetM)	98.212	20912	329	24	1	20880	27978	7080	0	36503	20880	120998
SRR29457617	South Australia	0	0	0	0	0	0	22882...23619	11048...12967	0	Tn6002	5 (ermB, tetM)	98.212	20912	329	24	1	20880	27960	7062	0	36503	20880	120924
SRR29457619	South Australia	0	0	0	0	0	0	79488...80225	90140...92059	0	Tn6002	5 (ermB, tetM)	98.212	20912	329	24	1	20880	75147	96045	0	36503	20880	101539
SRR29457622	South Australia	0	0	0	0	0	0	22896...23633	11062...12981	0	Tn6002	5 (ermB, tetM)	98.207	20913	329	25	1	20880	27975	7076	0	36500	20880	103121
SRR29457627	South Australia	0	0	0	0	0	0	296215...296952	306867...308786	0	Tn6002	1 (ermB, tetM)	98.212	20912	329	24	1	20880	291874	312772	0	36503	20880	319833
SRR23725387	Victoria	0	0	0	0	17968...19185	16385...17848	0	12740...14659	0	ICESpnTw19F14	25 (msrD, mefA, tetM)	99.613	23541	88	1	1	23541	618	24155	0	42965	23541	34329
SRR23725394	Victoria	0	0	0	0	0	0	0	74152...76071	0	Tn916	7 (tetM)	99.911	18032	16	0	1	18032	88193	70162	0	33211	18032	113529
SRR23725399	Victoria	0	0	0	0	0	0	342349...343086	330515...332434	0	Tn6002	1 (ermB, tetM)	99.512	20881	100	2	1	20880	347404	326525	0	37994	20880	355055
SRR23725400	Victoria	0	0	0	0	0	0	11970...12707	22622...24541	0	Tn6002	6 (ermB, tetM)	99.535	20880	97	0	1	20880	7652	28531	0	38021	20880	86219
SRR23725406	Victoria	0	0	0	0	0	0	11136...11873	21788...23707	0	Tn6002	5 (ermB, tetM)	99.535	20880	97	0	1	20880	6818	27697	0	38021	20880	108363
SRR23725407	Victoria	0	0	0	0	0	0	23212...23949	11136...11873	0	ICESpn11928	19 (ermB, tetM)	99.68	22806	60	3	1	22793	8387	31192	0	41698	22793	52989
SRR23725410	Victoria	0	0	0	0	0	0	11970...12707	22622...24541	0	Tn6002	19 (ermB, tetM)	99.535	20880	97	0	1	20880	7652	28531	0	38021	20880	31102
SRR23725413	Victoria	0	0	0	0	0	0	431591...433510	431591...433510	0	Tn6002	1 (ermB, tetM)	99.535	20880	97	0	1	20880	448480	427601	0	38021	20880	456131
SRR23725415	Victoria	0	0	0	0	0	0	73417...74154	61583...63502	0	Tn6002	5 (ermB, tetM)	99.535	20880	97	0	1	20880	78472	57593	0	38021	20880	85289
SRR23725416	Victoria	0	0	0	0	0	0	73513...74250	61679...63598	0	Tn6002	6 (ermB, tetM)	99.535	20880	97	0	1	20880	78568	57689	0	38021	20880	86219
SRR23725417	Victoria	0	0	0	0	0	0	45729...46466	56381...58300	0	Tn6002	1 (ermB, tetM)	99.526	20880	99	0	1	20880	41411	62290	0	38010	20880	391370
SRR23725419	Victoria	0	0	0	0	290294...291511	291532...292995	0	0	0	MEGA (msrD, mefA)	1 (msrD)	99.805	3083	3	3	2450	5532	291520	294599	0	5657	5532	385877
												1 (mefA)	98.901	2366	6	5	1	2365	289188	291534	0	4207	5532	385877
SRR23725434	Victoria	0	0	0	0	42566...43783	43903...45366	0	47092...49011	0	ICESpnTw19F14	7 (mefA, msrD, tetM)	99.868	19692	24	2	1	19691	61133	41443	0	36219	23541	89886
SRR23725444	Victoria	0	0	0	0	0	0	0	0	143417...145336	50kb Genomic Island (tet32)	2 (tet32)	99.998	50990	1	0	1	50990	188366	137377	0	94156	50990	253630
SRR23725451	Victoria	0	0	0	0	0	0	304851...305588	293017...294936	0	Tn6002	1 (ermB, tetM)	99.535	20880	97	0	1	20880	309906	289027	0	38021	20880	317557
SRR23725453	Victoria	0	0	0	0	0	0	7776...8513	9438...11357	0	ICESpnCGSP14	11 (ermB, tetM)	99.684	23124	69	3	1	23124	23482	363	0	42294	23124	75941
SRR23725458	Victoria	0	0	0	0	0	0	50966...51703	48122...50041	0	ICESpnCGSP14	12 (ermB, tetM)	99.667	23124	73	3	1	23124	35997	59116	0	42272	23124	59478
SRR23725471	Victoria	0	0	0	0	0	0	0	14198...16117	0	Tn916	7 (tetM)	99.473	18036	89	4	1	18032	2074	20107	0	32775	18032	85842
SRR23725478	Victoria	0	0	0	0	0	0	73513...74250	61679...63598	0	Tn6002	8 (ermB, tetM)	99.531	20880	98	0	1	20880	78568	57689	0	38016	20880	85385
SRR23725480	Victoria	0	0	0	0	0	0	0	0	19907...21826	50kb Genomic Island (tet32)	16 (tet32)	100	27866	0	0	23125	50990	1	27866	0	51459	50990	52018
												7	100	23138	0	0	1	23138	23138	1	0	42728	50990	101020
SRR23725497	Victoria	0	0	0	0	0	0	40856...41593	38012...39931	0	ICESpnCGSP14	7 (ermB, tetM)	99.68	23124	70	3	1	23124	25887	49006	0	42289	23124	103213
SRR23725508	Victoria	0	0	0	0	43541...44758	41958...43421	0	38313...40232	0	ICESpnTw19F14	7 (mefA, msrD, tetM)	99.898	23544	21	1	1	23541	26188	49731	0	43341	23541	69336
SRR23725531	Victoria	0	0	0	0	0	0	7775...8512	9437...11356	0	ICESpnCGSP14	11 (ermB, tetM)	99.684	23124	69	3	1	23124	23481	362	0	42294	23124	75989
SRR23725532	Victoria	0	0	0	0	0	0	67282...68019	64579…66354	0	ICESpnCGSP14	13 (tetM)	99.878	13068	15	1	1	13068	52454	65520	0	24042	23124	75794
												13 (ermB)	99.416	9927	54	3	13198	23124	65510	75432	0	18007	23124	75794
SRR23725533	Victoria	0	0	0	0	0	0	7776...8513	9438...11357	0	ICESpnCGSP14	19 (ermB, tetM)	99.684	23124	69	3	1	23124	23482	363	0	42294	23124	45258
SRR23725539	Victoria	0	0	0	0	0	0	7776...8513	9438...11357	0	ICESpnCGSP14	14 (ermB, tetM)	99.684	23124	69	3	1	23124	23482	363	0	42294	23124	75935
SRR23725542	Victoria	0	0	0	0	0	0	266678...267415	263834...265753	0	ICESpnCGSP14	1 (ermB, tetM)	99.68	23124	70	3	1	23124	251709	274828	0	42289	23124	327300
SRR23725543	Victoria	0	0	0	0	0	0	16412...17149	4575...6494	0	Tn6002	22 (ermB, tetM)	99.756	20883	48	1	1	20880	21467	585	0	38278	20880	36922
SRR23725552	Victoria	0	0	0	0	0	0	50942...51679	48098...50017	0	ICESpnCGSP14	12 (ermB, tetM)	99.684	23124	69	3	1	23124	35973	59092	0	42294	23124	59454
SRR23725558	Victoria	0	0	0	0	0	0	17189...17926	19033...20961	0	ICESpn11928	18 (ermB, tetM)	99.68	22806	60	3	1	22793	32751	9946	0	41698	22793	41111
												18	95.775	71	3	0	14192	14262	17087	17017	7.59e-25	115	22793	41111
												18	95.775	71	3	0	15653	15723	18548	18478	7.59e-25	115	22793	41111
SRR23725581	Victoria	0	0	0	0	0	0	68812...69549	57029...58948	0	Tn6002	6 (ermB, tetM)	99.858	14760	20	1	1	14760	73866	59108	0	27139	20880	83048
												6	98.723	5950	76	0	14931	20880	58988	53039	0	10567	20880	83048
SRR23725607	Victoria	0	0	0	0	0	0	90131...90868	78297...80216	0	Tn6002	6 (ermB, tetM)	99.923	20880	15	1	1	20880	95186	74308	0	38468	20880	99066
SRR23725615	Victoria	0	0	0	0	0	0	36746...37483	33902...35821	0	ICESpnCGSP14	8 (ermB, tetM)	99.68	23124	70	3	1	23124	21777	44896	0	42289	23124	101717
SRR23725624	Victoria	0	0	0	0	0	0	11970...12707	22622...24541	0	Tn6002	7 (ermB, tetM)	99.535	20880	97	0	1	20880	7652	28531	0	38021	20880	86218
SRR23725630	Victoria	0	0	0	0	149083...150297	150420...151883	146438...147175	153609...155528	0	Tn2010	3	98.878	8202	86	2	6688	14883	163760	155559	0	14632	26390	193798
												3 (msrD, mefA, tetM)	99.447	7951	44	0	14932	22882	155568	147618	0	14441	26390	193798
												3	99.376	3846	21	1	1	3846	167595	163753	0	6966	26390	193798
												3	100	3514	0	0	22877	26390	142534	139021	0	6490	26390	193798
												3 (ermB)	99.058	1168	11	0	4028	5195	147467	146300	0	2097	26390	193798
SRR23725631	Victoria	0	0	0	0	0	0	43921...44658	32084...34003	0	Tn6002	11 (ermB, tetM)	99.717	20883	56	1	1	20880	48976	28094	0	38234	20880	77736
SRR23725650	Victoria	0	0	0	0	0	0	43334...44071	45178...47097	0	ICESorUo5	8 (ermB, tetM)	99.348	23307	137	3	1	23293	59222	35917	0	42184	23293	83218
SRR23725656	Victoria	0	0	0	0	0	0	122647...123384	110810...112729	0	Tn6002	4 (ermB, tetM)	99.929	16998	9	1	1	16995	127702	110705	0	31320	20880	128220
SRR23725657	Victoria	0	0	0	0	0	0	115812...116549	126467...128386	0	Tn6002	3 (ermB, tetM)	99.924	16998	10	1	1	16995	111494	128491	0	31314	20880	272450
SRR23725658	Victoria	0	0	0	0	0	0	26687...27424	14850...16769	0	Tn6002	3 (ermB, tetM)	99.912	17000	10	2	1	16995	31744	14745	0	31305	20880	186558
SRR23725672	Victoria	0	0	0	0	66089...67552	67573...68790	70698...71435	62444...64363	0	Tn2010	3 (mefA, tetM)	99.694	13405	41	0	6688	20092	54160	67564	0	24530	26390	167287
												3	99.376	3846	24	0	1	3846	50322	54167	0	6970	26390	167287
												3	99.972	3514	1	0	22877	26390	75339	78852	0	6484	26390	167287
												3 (msrD)	99.852	2707	2	2	20177	22882	67550	70255	0	4975	26390	167287
												3 (ermB)	99.058	1168	11	0	4028	5195	70406	71573	0	2097	26390	167287
SRR23725673	Victoria	0	0	0	0	0	0	45390...46127	33553...35472	0	Tn6002	9 (ermB, tetM)	99.737	20883	52	1	1	20880	50445	29563	0	38256	20880	65263
SRR23725675	Victoria	0	0	46810...47460	0	0	0	0	24077...25996	0	Tn5253	4 (tetM)	95.473	18090	756	36	16299	34344	29983	11913	0	28810	64528	160161
												4	97.584	11921	286	2	3765	15684	1	11920	0	20417	64528	160161
												4 (catA)	98.172	9301	142	4	42696	51994	39081	48355	0	16209	64528	160161
												4	96.397	8381	293	4	34329	42708	30589	38961	0	13795	64528	160161
												4	99.895	5718	6	0	58811	64528	48352	54069	0	10527	64528	160161
												4	97.273	1357	35	1	54839	56193	43571	44927	0	2300	64528	160161
												4	98.226	620	9	2	15676	16294	29975	30593	0	1083	64528	160161
												4	100	62	0	0	16019	16080	32986	33047	2.18e-24	115	64528	160161
												4	96.923	65	2	0	36724	36788	30316	30380	1.02e-22	110	64528	160161
												5	98.445	3215	50	0	505	3719	1	3215	0	5661	64528	140529
												5	100	509	0	0	1	509	3722	3214	0	941	64528	140529
												16	95.376	1557	72	0	2738	4294	6082	4526	0	2477	64528	46056
SRR23725683	Victoria	0	0	0	0	0	0	7776...8513	9438...11357	0	ICESpnCGSP14	12 (ermB, tetM)	99.684	23124	69	3	1	23124	23482	363	0	42294	23124	59478
SRR23725723	Victoria	0	0	0	0	0	0	4680...5417	15335...17254	0	Tn6002	27 (ermB, tetM)	99.929	16998	9	1	1	16995	362	17359	0	31320	20880	18603
SRR23725727	Victoria	0	0	0	0	0	0	13481...14218	1646...3563	0	Tn6002	22 (ermB, tetM)	99.906	17000	9	3	1	16995	18538	1541	0	31298	20880	33101
SRR23725728	Victoria	0	0	0	0	0	0	155901...156638	144064...145983	0	Tn6002	3 (ermB, tetM)	99.924	16998	10	1	1	16995	160956	143959	0	31314	20880	161273
SRR23725746	Victoria	0	0	0	0	0	0	4883...5620	15538...17457	0	Tn6002	27 (ermB, tetM)	99.924	16998	10	1	1	16995	565	17562	0	31314	20880	18806
SRR23725767	Victoria	0	0	0	0	0	0	73512...74249	61678...63597	0	Tn6002	5 (ermB, tetM)	99.535	20880	97	0	1	20880	78567	57688	0	38021	20880	86218
SRR23725789	Victoria	0	0	0	0	0	0	11970...12707	22622...24541	0	Tn6002	5 (ermB, tetM)	99.535	20880	97	0	1	20880	7652	28531	0	38021	20880	109197
SRR23725790	Victoria	0	0	0	0	0	0	11970...12707	22622...24541	0	Tn6002	1 (ermB, tetM)	99.531	20880	98	0	1	20880	7652	28531	0	38016	20880	413668
SRR23725791	Victoria	0	0	0	0	0	0	588311...589048	576597...578516	0	Tn6002	1 (ermB)	99.947	13224	7	0	1	13224	593366	580143	0	24382	20880	601017
												1 (tetM)	98.795	7553	91	0	13328	20880	580159	572607	0	13444	20880	601017
SRR23725792	Victoria	0	0	0	0	0	0	73513...74250	61679...63598	0	Tn6002	7 (ermB, tetM)	99.535	20880	97	0	1	20880	78568	57689	0	38021	20880	86219
SRR23725798	Victoria	0	0	0	0	0	0	11970...12707	22622...24541	0	Tn6002	1 (ermB, tetM)	99.535	20880	97	0	1	20880	7652	28531	0	38021	20880	456574
SRR23725803	Victoria	0	0	0	0	0	0	11970...12707	22622...24541	0	Tn6002	1 (ermB, tetM)	99.512	20881	100	2	1	20880	7652	28531	0	37994	20880	453887
SRR23725804	Victoria	0	0	0	0	0	0	68949...69686	57115...59034	0	Tn6002	7 (ermB, tetM)	99.535	20880	97	0	1	20880	74004	53125	0	38021	20880	80821
SRR23725827	Victoria	0	0	0	0	0	0	11136...11873	21668...23587	0	Tn6002	10 (ermB)	99.947	13224	7	0	1	13224	6818	20041	0	24382	20880	85221
												10 (tetM)	98.795	7553	91	0	13328	20880	20025	27577	0	13444	20880	85221
SRR23725831	Victoria	0	0	0	0	0	0	6421...7158	17072...18991	0	Tn6002	43 (ermB, tetM)	99.843	17179	26	1	1	17179	2103	19280	0	31573	20880	19287
												87	99.973	3674	1	0	17207	20880	15	3688	0	6780	20880	4359
SRR23725846	Victoria	0	0	0	0	17028...18245	18365...19828	14383...15120	21554...23473	0	Tn2010	10 (msrD, mefA, tetM)	99.173	16201	128	2	6688	22882	31763	15563	0	29172	26390	61785
												10	99.454	3846	21	0	1	3846	35601	31756	0	6986	26390	61785
												10	100	3514	0	0	22877	26390	10479	6966	0	6490	26390	61785
												10 (ermB)	99.058	1168	11	0	4028	5195	15412	14245	0	2097	26390	61785
SRR23725847	Victoria	0	0	0	0	0	0	31485...32222	33329...35248	0	ICESorUo5	8 (ermB, tetM)	99.344	23307	138	3	1	23293	47373	24068	0	42178	23293	70198
												8	95.775	71	3	0	14518	14588	31383	31313	7.19e-25	115	23293	70198
												8	95.775	71	3	0	15979	16049	32844	32774	7.19e-25	115	23293	70198
SRR23725852	Victoria	0	0	0	0	0	0	18883...19620	29538...31457	0	Tn6002	29 (ermB, tetM)	99.929	16998	9	1	1	16995	14565	31562	0	31320	20880	32236
SRR23725854	Victoria	0	0	0	0	44653...45870	43070...44533	47778...48515	39425...41344	0	Tn2010	3 (msrD, mefA, tetM)	99.173	16201	128	2	6688	22882	31135	47335	0	29172	26390	160382
												3	99.454	3846	21	0	1	3846	27297	31142	0	6986	26390	160382
												3	100	3514	0	0	22877	26390	52419	55932	0	6490	26390	160382
												3 (ermB)	99.058	1168	11	0	4028	5195	47486	48653	0	2097	26390	160382
SRR23725856	Victoria	0	0	0	0	87697...88914	89034...90497	0	92223...94142	0	ICESpnTw19F14	2 (mefA, msrD, tetM)	99.898	23544	21	1	1	23541	106267	82724	0	43341	23541	159383
SRR23725871	Victoria	0	0	0	0	0	0	101818...102555	112470...114389	0	Tn6002	5 (ermB, tetM)	99.147	17815	152	0	1	17815	97500	115314	0	32057	20880	115318
												19	99.967	3068	1	0	17813	20880	44574	41507	0	5661	20880	44574
SRR23725900	Victoria	0	0	0	0	0	0	4724...5461	15379...17296	0	Tn6002	27 (ermB, tetM)	99.918	16998	9	2	1	16995	406	17401	0	31307	20880	18941
SRR23725906	Victoria	0	0	0	0	28575...29792	26992...28455	0	23347...25266	0	ICESpnTw19F14	20 (mefA, msrD, tetM)	99.907	23544	19	1	1	23541	11222	34765	0	43353	23541	46675
SRR23725908	Victoria	0	0	0	0	0	0	34680...35417	22963...24882	0	Tn6002	2 (ermB, tetM)	99.97	13224	4	0	1	13224	39735	26512	0	24399	20880	195863
												2	99.755	3671	6	1	13328	16995	26528	22858	0	6726	20880	195863
SRR23725930	Victoria	0	0	0	0	15910...17127	14327...15790	0	0	0	MEGA (msrD, mefA)	2 (msrD, mefA)	99.476	5532	8	6	1	5532	18233	12723	0	10035	5532	162869
SRR23725951	Victoria	0	0	0	0	62034...63251	60451...61914	0	56806...58725	0	ICESpnTw19F14	4 (mefA, msrD, tetM)	99.996	23541	1	0	1	23541	44684	68224	0	43467	23541	118005
SRR23725956	Victoria	0	0	0	0	0	0	74341...75078	71497...73416	0	ICESpnCGSP14	4 (ermB, tetM)	99.663	23124	78	0	1	23124	59372	82495	0	42270	23124	107732
SRR23725965	Victoria	0	0	0	0	63637...64851	62054...63514	0	0	0	MEGA (msrD, mefA)	9 (msrD, mefA)	94.042	3911	212	6	791	4699	65170	61279	0	5912	5532	71258
SRR23725973	Victoria	0	0	0	0	0	0	0	12501...14420	0	Tn916	25 (tetM)	99.392	14151	81	3	1	14147	376	14525	0	25651	18032	15551
SRR23725989	Victoria	0	0	0	0	0	0	34414...35151	22577...24496	0	Tn6002	3 (ermB, tetM)	99.924	16998	10	1	1	16995	39469	22472	0	31314	20880	150962
SRR23725994	Victoria	0	0	0	0	0	0	106671...107408	117326...119245	0	Tn6002	1 (ermB, tetM)	99.929	16998	9	1	1	16995	102353	119350	0	31320	20880	241669
SRR23725995	Victoria	0	0	0	0	0	0	10188...10925	20843...22762	0	Tn6002	23 (ermB, tetM)	99.924	16998	10	1	1	16995	5870	22867	0	31314	20880	24407
SRR23726000	Victoria	0	0	0	0	0	0	12764...13501	930...2849	0	Tn6002	18 (ermB, tetM)	99.147	17815	152	0	1	17815	17819	5	0	32057	20880	48894
												48	99.967	3068	1	0	17813	20880	5157	2090	0	5661	20880	5157
SRR23726003	Victoria	0	0	0	0	0	0	0	75959...77878	0	Tn916	6 (tetM)	99.318	18035	119	2	1	18032	90002	71969	0	32620	18032	92368
SRR23726012	Victoria	0	0	0	0	44560...45777	45897...47360	0	49086...51005	0	ICESpnTw19F14	4 (mefA, msrD, tetM)	99.881	23544	24	2	1	23541	63129	39587	0	43319	23541	118748
SRR23726030	Victoria	0	0	0	0	0	0	4979...5716	15634...17553	0	Tn6002	27 (ermB, tetM)	99.929	16998	9	1	1	16995	661	17658	0	31320	20880	19198
SRR23726031	Victoria	0	0	0	0	0	0	0	23518...25437	0	Tn916	5 (tetM)	99.335	18035	117	1	1	18032	37562	19528	0	32636	18032	82612
SRR23726033	Victoria	0	0	0	0	92044...93261	93381...94844	0	96570...98489	0	ICESpnTw19F14	4 (mefA, msrD, tetM)	99.911	23541	21	0	1	23541	110611	87071	0	43356	23541	147773
SRR23726039	Victoria	0	0	0	0	0	0	160221...160958	170876...172795	0	Tn6002	1 (ermB, tetM)	99.912	17000	10	2	1	16995	155901	172900	0	31305	20880	316814
SRR23726040	Victoria	0	0	8130...8780	0	63933...65150	62350...63813	0	58705...60624	0	Tn5253	4 (tetM)	99.817	14183	25	1	20162	34344	60752	46571	0	26046	64528	157193
												4	97.027	11370	333	5	4326	15692	46575	35208	0	19119	64528	157193
												4 (catA)	98	8652	168	4	44450	53097	14781	6131	0	15014	64528	157193
												4	96.174	5855	221	3	36811	42663	34609	28756	0	9568	64528	157193
												4	99.923	3881	2	1	16288	20168	70134	66255	0	7149	64528	157193
												4	95.058	4128	197	7	211	4334	74238	70114	0	6486	64528	157193
												4	96.544	1360	41	4	54839	56193	12021	10663	0	2246	64528	157193
												4	95.785	1305	55	0	42708	44012	26073	24769	0	2106	64528	157193
												4	97.826	46	1	0	42663	42708	26250	26205	7.83e-14	80.5	64528	157193
												23	95.577	3346	145	3	59233	62577	7231	10574	0	5356	64528	26561
												23	95.382	1559	68	4	2738	4294	12698	14254	0	2477	64528	26561
												19	96.774	217	7	0	62349	62565	3369	3585	6.95e-99	363	64528	41801
											MEGA (msrD, mefA)	4 (msrD, mefA)	99.476	5532	8	6	1	5532	66256	60746	0	10035	5532	157193
SRR23726042	Victoria	0	0	1993...2643	0	0	0	0	27967...29886	0	Tn5253	15 (tetM)	98.073	18056	330	12	16299	34344	33873	15826	0	31399	64528	45367
												15 (catA)	98.247	15686	271	4	1	15684	150	15833	0	27440	64528	45367
												15	96.576	8382	283	4	34329	42708	34479	42858	0	13886	64528	45367
												15	97.774	2381	53	0	42705	45085	42987	45367	0	4104	64528	45367
												15	98.226	620	9	2	15676	16294	33865	34483	0	1083	64528	45367
												15	100	62	0	0	16019	16080	36877	36938	2.13e-24	115	64528	45367
												15	96.923	65	2	0	36724	36788	34206	34270	9.89e-23	110	64528	45367
												25	99.583	8878	36	1	55651	64528	2	8878	0	16188	64528	27145
												38	99.961	5069	2	0	48023	53091	5069	1	0	9350	64528	5069
												38	99.265	544	4	0	55650	56193	5069	4526	0	983	64528	5069
												42	96.494	2168	76	0	45081	47248	1	2168	0	3583	64528	2168
												50	99.871	774	1	0	47249	48022	1	774	0	1424	64528	774
												50	99.354	774	5	0	54876	55649	1	774	0	1402	64528	774
												47	96.242	825	31	0	3469	4293	1	825	0	1352	64528	1044
												54	100	689	0	0	54186	54874	1	689	0	1273	64528	690
												44	98.072	415	8	0	5931	6345	1310	896	0	723	64528	1310
SRR23726053	Victoria	0	0	0	0	0	0	0	107781...109700	0	Tn916	3 (tetM)	97.75	18042	388	12	1	18032	95653	113686	0	31052	18032	155362
SRR23726056	Victoria	0	0	0	0	0	0	0	57176...59095	0	Tn916	6 (tetM)	99.335	18035	117	1	1	18032	45051	63085	0	32636	18032	82639
SRR23726068	Victoria	0	0	0	0	5002...6219	6339...7802	0	9528...11447	0	ICESpnTw19F14	17 (mefA, msrD, tetM)	99.487	21044	102	3	2503	23541	21072	30	0	38258	23541	35126
SRR23726074	Victoria	0	0	0	0	0	0	31558...32295	33402...35321	0	ICESorUo5	9 (ermB, tetM)	99.344	23307	138	3	1	23293	47446	24141	0	42178	23293	77964
												9	95.775	71	3	0	14518	14588	31456	31386	7.31e-25	115	23293	77964
												9	95.775	71	3	0	15979	16049	32917	32847	7.31e-25	115	23293	77964
SRR23726077	Victoria	0	0	0	0	43541...44758	41958...43421	46666...47403	38313...40232	0	Tn2010	3 (msrD, mefA, tetM)	99.167	16201	129	2	6688	22882	30023	46223	0	29167	26390	159815
												3	99.454	3846	21	0	1	3846	26185	30030	0	6986	26390	159815
												3	100	3514	0	0	22877	26390	51307	54820	0	6490	26390	159815
												3 (ermB)	99.058	1168	11	0	4028	5195	46374	47541	0	2097	26390	159815
SRR23726083	Victoria	1059...1853	424…963	0	0	0	0	16529...17266	4695...6614	0	Tn6003	36 (ermB, tetM)	98.447	17000	260	3	8106	25101	17704	705	0	29929	25101	17704
												36	99.744	1174	3	0	3881	5054	17704	16531	0	2152	25101	17704
												31	97.063	3881	112	2	1	3880	16517	20396	0	6534	25101	20396
												53 (aph3-IIIa, sat4)	99.968	3088	0	1	5019	8105	1	3088	0	5696	25101	3088
												53	100	36	0	0	9244	9279	1	36	2.25e-10	67.6	25101	3088
SRR23726088	Victoria	0	0	0	0	0	0	13483...14220	1646...3565	0	Tn6002	31 (ermB, tetM)	99.924	16998	10	1	1	16995	18538	1541	0	31314	20880	18910
SRR23726093	Victoria	0	0	0	0	53598...54815	54935...56398	0	58124...60043	0	ICESpnTw19F14	6 (mefA, msrD, tetM)	99.907	23541	22	0	1	23541	72165	48625	0	43351	23541	102239
SRR23726095	Victoria	0	0	0	0	0	0	134319...135056	122482...124401	0	Tn6002	3 (ermB, tetM)	99.918	16998	11	1	1	16995	139374	122377	0	31309	20880	145316
SRR23726097	Victoria	0	0	0	0	0	0	13483...14220	1646...3565	0	Tn6002	31 (ermB, tetM)	99.929	16998	9	1	1	16995	18538	1541	0	31320	20880	18906
SRR23726101	Victoria	0	0	0	0	0	0	115812...116549	126467...128386	0	Tn6002	2 (ermB, tetM)	99.929	16998	9	1	1	16995	111494	128491	0	31320	20880	291959
SRR23726102	Victoria	0	0	0	0	0	0	23435...24172	34090...36009	0	Tn6002	3 (ermB, tetM)	99.918	16998	11	1	1	16995	19117	36114	0	31309	20880	147458
SRR23726104	Victoria	0	0	0	0	0	0	4683...5420	15338...17257	0	Tn6002	30 (ermB, tetM)	99.929	16998	9	1	1	16995	365	17362	0	31320	20880	18902
SRR23726111	Victoria	0	0	0	0	0	0	4837...5574	15492...17411	0	Tn6002	1 (ermB, tetM)	99.918	16998	11	1	1	16995	519	17516	0	31309	20880	237641
SRR23726120	Victoria	0	0	0	0	0	0	16244...16981	26896...28815	0	Tn6002	16 (ermB, tetM)	99.071	20880	190	3	1	20880	11926	32801	0	37480	20880	46518
SRR23726145	Victoria	0	0	0	0	0	0	90119...90856	78286...80205	0	Tn6002	6 (ermB, tetM)	99.909	20880	17	2	1	20880	95174	74297	0	38452	20880	98443
SRR23726160	Victoria	0	0	0	0	17278...18495	15695...17158	0	12050...13969	0	ICESpnTw19F14	10 (mefA, msrD, tetM)	99.889	23468	22	2	77	23541	2	23468	0	43190	23541	63054
SRR23726180	Victoria	0	0	0	0	0	0	70917...71654	59080...60999	0	Tn6002	6 (ermB, tetM)	99.727	20883	54	1	1	20880	75972	55090	0	38245	20880	104732
SRR23726205	Victoria	0	0	0	0	0	0	0	0	312735...314654	50kb Genomic Island (tet32)	2 (tet32)	99.988	50995	1	1	1	50990	269700	320694	0	94132	50990	344846
SRR23726221	Victoria	0	0	0	0	0	0	43918...44655	32084...34003	0	Tn6002	12 (ermB, tetM)	99.698	20882	61	1	1	20880	48975	28094	0	38211	20880	76162
SRR23726242	Victoria	0	0	0	0	0	0	4696...5433	15351...17270	0	Tn6002	37 (ermB, tetM)	99.929	16998	9	1	1	16995	378	17375	0	31320	20880	18049
SRR23726254	Victoria	0	0	0	0	43560...44777	41977...43440	46685...47422	38332...40251	0	Tn2010	2 (msrD, mefA, tetM)	99.173	16201	128	2	6688	22882	30042	46242	0	29172	26390	193884
												2	99.454	3846	21	0	1	3846	26204	30049	0	6986	26390	193884
												2	100	3514	0	0	22877	26390	51326	54839	0	6490	26390	193884
												2 (ermB)	99.058	1168	11	0	4028	5195	46393	47560	0	2097	26390	193884
SRR23726259	Victoria	0	0	0	0	0	0	57113...57850	67765...69684	0	Tn6002	11 (ermB, tetM)	99.147	17815	152	0	1	17815	52795	70609	0	32057	20880	70613
												27	99.935	3068	2	0	17813	20880	1	3068	0	5655	20880	23532
SRR23726262	Victoria	0	0	0	0	0	0	64545...65282	75048...76967	0	Tn6002	6 (ermB, tetM)	97.154	14830	372	25	1	14790	60203	75022	0	25002	20880	90957
												6	97.41	5945	150	3	14936	20880	75013	80953	0	10122	20880	90957
SRR23726263	Victoria	0	0	0	0	0	0	29479...30216	17645...19564	0	Tn6002	14 (ermB, tetM)	99.071	20880	190	3	1	20880	34534	13659	0	37480	20880	65730
SRR23726264	Victoria	0	0	1993...2643	0	0	0	57036...57773	67694...69613	0	ICESpn6706B	9 (ermB, tetM)	98.197	20913	356	13	30842	51744	73609	52708	0	36511	80874	87263
												9	97.045	11438	334	4	64191	75626	52490	41055	0	19246	80874	87263
												9	95.787	7525	298	9	55545	63060	84186	76672	0	12122	80874	87263
												9	96.62	4319	140	6	76559	80874	41345	37030	0	7162	80874	87263
												9	96.12	2861	110	1	25429	28288	87248	84388	0	4667	80874	87263
												9	96.13	2739	106	0	16086	18824	87228	84490	0	4471	80874	87263
												9	96.629	178	6	0	63059	63236	52712	52535	8.97e-79	296	80874	87263
												31 (catA)	99.879	3308	4	0	19544	22851	1	3308	0	6087	80874	5090
												37	95.775	142	6	0	73307	73448	142	1	9.22e-59	230	80874	1037
												21	96.241	133	5	0	14373	14505	133	1	2.00e-55	219	80874	26736
SRR23726272	Victoria	0	0	0	0	0	0	12764...13501	930...2849	0	Tn6002	24 (ermB, tetM)	99.147	17815	152	0	1	17815	17819	5	0	32057	20880	29743
												19	99.967	3068	1	0	17813	20880	41557	38490	0	5661	20880	41557
SRR23726277	Victoria	0	0	2448...3098	0	0	0	0	27967...29886	0	Tn5253	15 (tetM)	98.078	18056	329	12	16299	34344	33873	15826	0	31405	64528	47530
												15	98.247	15686	271	4	1	15684	150	15833	0	27440	64528	47530
												15	96.576	8382	283	4	34329	42708	34479	42858	0	13886	64528	47530
												15	97.161	4544	129	0	42705	47248	42987	47530	0	7677	64528	47530
												15	98.226	620	9	2	15676	16294	33865	34483	0	1083	64528	47530
												15	100	62	0	0	16019	16080	36877	36938	2.12e-24	115	64528	47530
												15	96.923	65	2	0	36724	36788	34206	34270	9.87e-23	110	64528	47530
												25	99.573	8899	37	1	55630	64528	27264	18367	0	16222	64528	27265
												38 (catA)	99.98	5090	1	0	48002	53091	1	5090	0	9395	64528	5090
												38	99.292	565	4	0	55629	56193	1	565	0	1022	64528	5090
												9	96.272	1556	58	0	2738	4293	1775	220	0	2553	64528	72914
												52	100	689	0	0	54186	54874	690	2	0	1273	64528	690
												44	98.072	415	8	0	5931	6345	1	415	0	723	64528	1310
SRR23726284	Victoria	0	0	0	0	0	0	11970...12707	22622...24541	0	Tn6002	1 (ermB, tetM)	99.535	20880	97	0	1	20880	7652	28531	0	38021	20880	434813
SRR23726288	Victoria	0	0	0	0	0	0	104249...104986	92415...94334	0	Tn6002	5 (ermB, tetM)	99.535	20880	97	0	1	20880	109304	88425	0	38021	20880	116121
SRR23726293	Victoria	0	0	0	0	0	0	11970...12707	22497...24416	0	Tn6002	2 (ermB)	99.865	14810	20	0	1	14810	7652	22461	0	27239	20880	317370
												2 (tetM)	98.739	5950	75	0	14931	20880	22457	28406	0	10573	20880	317370
SRR23726294	Victoria	0	0	0	0	0	0	11970...12707	22622...24541	0	Tn6002	5 (ermB, tetM)	99.535	20880	97	0	1	20880	7652	28531	0	38021	20880	91230
SRR23726296	Victoria	0	0	0	0	0	0	73424...74161	61590...63509	0	Tn6002	7 (ermB, tetM)	99.512	20881	100	2	1	20880	78479	57600	0	37994	20880	86130
SRR23726304	Victoria	0	0	0	0	0	0	56238...56975	53212...55131	0	ICESorUo5	3 (ermB, tetM)	99.524	23307	96	3	1	23293	41087	64392	0	42411	23293	143627
SRR23726306	Victoria	0	0	0	0	0	0	100651...101388	88817...90736	0	Tn6002	4 (ermB, tetM)	99.535	20880	97	0	1	20880	105706	84827	0	38021	20880	113357
SRR23726316	Victoria	0	0	0	0	0	0	50942...51679	48098...50017	0	ICESpnCGSP14	11 (ermB, tetM)	99.684	23124	69	3	1	23124	35973	59092	0	42294	23124	59454
SRR23726318	Victoria	0	0	0	0	0	0	0	75959...77878	0	Tn916	7 (tetM)	99.318	18035	119	2	1	18032	90002	71969	0	32620	18032	92368
SRR23726321	Victoria	0	0	0	0	52877...54094	51294...52757	0	47649...49568	0	ICESpnTw19F14	9 (mefA, msrD, tetM)	99.907	23544	19	1	1	23541	35524	59067	0	43353	23541	90591
SRR23726322	Victoria	28241...29035	0	0	0	0	0	25828...26565	13994...15913	0	Tn6003	8 (aph3-IIIa, ermB, tetM)	98.777	19216	227	6	5893	25101	29219	10005	0	34178	25101	82891
												8	98.556	4086	25	15	1	4057	33300	29220	0	7188	25101	82891
												8	99.065	1176	9	1	3881	5054	27005	25830	0	2109	25101	82891
SRR23726345	Victoria	0	0	0	0	143581...144798	144819...146282	0	0	0	MEGA (msrD, mefA)	1 (msrD)	99.838	3083	2	3	2450	5532	144807	147886	0	5662	5532	169684
												1 (mefA)	98.901	2366	6	5	1	2365	142475	144821	0	4207	5532	169684
SRR23727187	Victoria	0	0	0	0	0	0	0	0	30193...32112	50kb Genomic Island (tet32)	12 (tet32)	100	39712	0	0	11279	50990	63864	24153	0	73335	50990	63864
												8	100	11154	0	0	1	11154	11154	1	0	20598	50990	89036
SRR23727192	Victoria	0	0	201808...202458	0	0	0	171936...172673	173598...175517	0	ICESpn6706B	2 (tetM)	99.401	10689	64	0	34360	45048	173116	183804	0	19385	80874	234072
												2	96.835	11438	358	4	64191	75626	164292	152857	0	19113	80874	234072
												2	95.743	7517	311	5	55545	63060	195555	188047	0	12100	80874	234072
												2	96.504	4319	145	6	76559	80874	153147	148832	0	7134	80874	234072
												2	99.87	3856	3	2	47889	51744	183797	187650	0	7092	80874	234072
												2	99.802	3528	6	1	30839	34365	164505	168032	0	6475	80874	234072
												2 (catA)	99.87	3087	4	0	19765	22851	204229	201143	0	5679	80874	234072
												2	95.801	2739	115	0	16086	18824	198572	195834	0	4421	80874	234072
												2 (ermB)	99.058	1168	11	0	46541	47708	171798	172965	0	2097	80874	234072
												2	96.196	184	6	1	63053	63236	164519	164337	6.63e-80	300	80874	234072
												2	100	151	0	0	19544	19694	204370	204220	8.64e-74	279	80874	234072
												2	97.222	36	1	0	46542	46577	173078	173113	3.41e-08	62.1	80874	234072
												5	96.677	963	32	0	72793	73755	117318	118280	0	1602	80874	187666
SRR23727215	Victoria	0	0	0	0	0	0	0	0	86678...88597	50kb Genomic Island (tet32)	1 (tet32)	99.996	50990	2	0	1	50990	131627	80638	0	94150	50990	401326
SRR23727217	Victoria	0	0	0	0	0	0	4250...4987	14902...16821	0	Tn6002	3 (ermB, tetM)	99.923	20811	15	1	70	20880	1	20810	0	38341	20880	88292
SRR23727218	Victoria	0	0	0	0	54756...55973	56093...57556	71116...71853	59282...61201	0	Tn2010	3 (msrD, mefA, ermB, tetM)	99.989	26390	3	0	1	26390	76172	49783	0	48719	26390	99739
SRR23727219	Victoria	0	0	0	0	64850...66067	63267...64730	48970...49707	59622...61541	0	Tn2010	5 (msrD, mefA, ermB, tetM)	99.987	22510	3	0	3881	26390	48531	71040	0	41554	26390	120823
												5	100	3852	0	0	1	3852	44693	48544	0	7114	26390	120823
SRR23727220	Victoria	0	0	0	0	54757...55974	56094...57557	71117...71854	59283...61202	0	Tn2010	7 (msrD, mefA, ermB, tetM)	99.992	26390	2	0	1	26390	76173	49784	0	48724	26390	85161
SRR23727221	Victoria	0	0	0	0	0	0	119935...120672	130587...132506	0	Tn6002	2 (ermB, tetM)	99.923	20880	15	1	1	20880	115617	136495	0	38468	20880	210791
SRR23727222	Victoria	0	0	0	0	36554...37771	37891...39354	0	41080...42999	0	ICESpnTw19F14	12 (mefA, msrD, tetM)	99.907	23544	19	1	1	23541	55124	31581	0	43353	23541	90647
SRR23727223	Victoria	0	0	0	0	54757...55974	56094...57557	71117...71853	59283...61202	0	Tn2010	4 (msrD, mefA, ermB, tetM)	99.962	26390	9	1	1	26390	76172	49784	0	48678	26390	120864
SRR23727225	Victoria	0	0	0	0	0	0	85573...86310	96225...98144	0	Tn6002	4 (ermB, tetM)	99.923	20880	15	1	1	20880	81255	102133	0	38468	20880	175514
SRR23727226	Victoria	0	0	0	0	0	0	89205...89942	77371...79290	0	Tn6002	6 (ermB, tetM)	99.923	20880	15	1	1	20880	94260	73382	0	38468	20880	98836
SRR23727227	Victoria	0	0	7749...8399	0	65766...66983	64282...65745	0	15611...17530	0	Tn5253	31 (tetM)	99.801	18048	30	3	16299	34342	21521	3476	0	33124	64528	22173
												9	96.713	11438	372	4	4026	15461	49564	60999	0	19036	64528	69911
												9	96.166	5921	220	2	36795	42708	62130	68050	0	9670	64528	69911
												9	96.573	4319	142	6	1	4316	44316	48631	0	7151	64528	69911
												9	96.046	1467	58	0	42705	44171	68179	69645	0	2388	64528	69911
												9	96.175	183	6	1	15506	15687	61954	62136	2.01e-79	298	64528	69911
												23	99.909	3308	3	0	49784	53091	7084	10391	0	6093	64528	33134
												23 (catA)	95.436	2739	125	0	44475	47213	11111	13849	0	4366	64528	33134
											MEGA (msrD, mefA)	2 (msrD)	99.838	3083	2	3	2450	5532	65757	62678	0	5662	5532	181983
												2 (mefA)	98.901	2366	6	5	1	2365	68089	65743	0	4207	5532	181983
SRR23727229	Victoria	0	0	0	0	54756...55973	56093...57556	71116...71853	59282...61201	0	Tn2010	5 (msrD, mefA, ermB, tetM)	99.992	26390	2	0	1	26390	76172	49783	0	48724	26390	117549
SRR23727243	Victoria	0	0	0	0	35039...36256	33456...34919	0	0	0	MEGA (msrD, mefA)	20 (msrD, mefA)	94.042	3911	212	6	791	4699	36575	32684	0	5912	5532	42663
													92.424	396	28	2	5044	5438	32687	32293	1.51e-160	564	5532	42663
SRR23727254	Victoria	0	0	0	0	0	0	0	28319...30238	0	Tn916	7 (tetM)	99.335	18035	117	1	1	18032	42363	24329	0	32636	18032	87413
SRR23727264	Victoria	0	0	0	0	54756...55973	56093...57556	71116...71853	59282...61201	0	Tn2010	6 (msrD, mefA, ermB, tetM)	99.992	26390	2	0	1	26390	76172	49783	0	48724	26390	120864
SRR23727270	Victoria	0	0	0	0	0	0	56243...56980	53207...55136	0	ICESorUo5	5 (ermB, tetM)	99.455	23317	102	5	1	23293	41082	64397	0	42331	23293	86020
SRR23727271	Victoria	0	0	0	0	0	0	0	57174...59093	0	Tn916	5 (tetM)	99.346	18035	115	1	1	18032	45049	63083	0	32648	18032	96450
SRR23727272	Victoria	0	0	34131...34781	0	89933...91150	88350...89813	0	84705...86624	0	Tn5253	5 (tetM)	99.81	14183	26	1	20162	34344	86752	72571	0	26040	64528	144684
												5	97.027	11370	333	5	4326	15692	72575	61208	0	19119	64528	144684
												5 (catA)	98	8652	168	4	44450	53097	40782	32132	0	15014	64528	144684
												5	96.174	5855	221	3	36811	42663	60609	54756	0	9568	64528	144684
												5	99.923	3881	2	1	16288	20168	96134	92255	0	7149	64528	144684
												5	95.058	4128	197	7	211	4334	100238	96114	0	6486	64528	144684
												5	95.551	3349	146	3	59233	62580	19570	16224	0	5356	64528	144684
												5	95.318	1559	69	4	2738	4294	14103	12547	0	2471	64528	144684
												5	96.544	1360	41	4	54839	56193	38022	36664	0	2246	64528	144684
												5	95.785	1305	55	0	42708	44012	52073	50769	0	2106	64528	144684
												5	97.826	46	1	0	42663	42708	52250	52205	7.84e-14	80.5	64528	144684
												21	96.774	217	7	0	62349	62565	3369	3585	6.95e-99	363	64528	36968
											MEGA (msrD, mefA)	5 (msrD, mefA)	99.476	5532	8	6	1	5532	92256	86746	0	10035	5532	144684
SRR23727273	Victoria	0	0	0	0	72974...74191	71391...72854	0	67746...69665	0	ICESpnTw19F14	6 (mefA, msrD, tetM)	99.885	23544	23	2	1	23541	55622	79164	0	43325	23541	118750
SRR23727274	Victoria	0	0	0	0	0	0	0	57175...59094	0	Tn916	4 (tetM)	99.335	18035	117	1	1	18032	45050	63084	0	32636	18032	82611
SRR23727275	Victoria	0	0	0	0	0	0	0	57176...59095	0	Tn916	6 (tetM)	99.329	18035	118	1	1	18032	45051	63085	0	32631	18032	87413
SRR23727276	Victoria	0	0	0	0	0	0	0	57176...59095	0	Tn916	5 (tetM)	99.335	18035	117	1	1	18032	45051	63085	0	32636	18032	87413
SRR23727314	Victoria	0	0	0	0	0	0	0	30834...32753	0	Tn916	11 (tetM)	99.518	18035	84	1	1	18032	44878	26844	0	32819	18032	51595
SRR23727316	Victoria	0	0	0	0	0	0	0	99642...101561	0	Tn916	3 (tetM)	99.518	18035	84	1	1	18032	87517	105551	0	32819	18032	191252
SRR23727325	Victoria	0	0	72019...72669	0	127242...128459	128579...130042	22144...22881	131768...133687	0	Tn2010	3 (msrD, mefA, ermB, tetM)	99.763	21060	50	0	5331	26390	143328	122269	0	38616	26390	143328
												25	99.532	5338	22	1	1	5338	17828	23162	0	9716	26390	23162
											Tn5252	9 (catA)	98	8652	168	4	44450	53097	78670	70020	0	15014	64528	90138
SRR23727353	Victoria	0	0	0	0	26533...27750	24950...26413	0	21305...23224	0	ICESpnTw19F14	8 (mefA, msrD, tetM)	99.868	23541	30	1	1	23541	9183	32722	0	43299	23541	87922
SRR23727374	Victoria	0	0	0	0	0	0	11970...12707	22502...24421	0	Tn6002	2 (ermB, tetM)	99.947	13224	7	0	1	13224	7652	20875	0	24382	20880	315371
												2	98.795	7553	91	0	13328	20880	20859	28411	0	13444	20880	315371
SRR23727391	Victoria	0	0	0	0	0	0	11136...11873	21788...23707	0	Tn6002	7 (ermB, tetM)	99.535	20880	97	0	1	20880	6818	27697	0	38021	20880	85385
SRR23727476	Victoria	0	0	0	0	0	0	0	0	86678...88597	50kb Genomic Island (tet32)	3 (tet32)	100	50990	0	0	1	50990	131627	80638	0	94161	50990	209509
SRR23727489	Victoria	0	0	0	0	0	0	0	0	120913...122832	50kb Genomic Island (tet32)	5 (tet32)	99.998	50990	1	0	1	50990	77883	128872	0	94156	50990	153479
SRR23727513	Victoria	0	0	0	0	0	0	0	30717...32636	0	Tn916	14 (tetM)	97.761	18041	388	10	1	18032	44764	26731	0	31063	18032	54374
SRR23727582	Victoria	0	0	0	0	0	0	0	0	312730...314649	50kb Genomic Island (tet32)	1 (tet32)	99.998	50990	1	0	1	50990	269700	320689	0	94156	50990	344841
SRR23727604	Victoria	0	0	0	0	0	0	0	0	30648...32567	50kb Genomic Island (tet32)	9 (tet32)	99.998	50990	1	0	1	50990	75597	24608	0	94156	50990	93628
SRR23727613	Victoria	0	0	46898...47548	0	0	0	17026...17763	18688...20607	0	ICESpn6706B	14 (ermB, tetM)	99.392	10689	65	0	34360	45048	18206	28894	0	19379	80874	50382
												14	96.802	9382	300	0	64191	73572	9382	1	0	15664	80874	50382
												14	95.743	7517	311	5	55545	63060	40645	33137	0	12100	80874	50382
												14	99.87	3856	3	2	47889	51744	28887	32740	0	7092	80874	50382
												14	99.802	3528	6	1	30839	34365	9595	13122	0	6475	80874	50382
												14 (catA)	99.87	3087	4	0	19765	22851	49319	46233	0	5679	80874	50382
												14	95.801	2739	115	0	16086	18824	43662	40924	0	4421	80874	50382
												14	99.058	1168	11	0	46541	47708	16888	18055	0	2097	80874	50382
												14	96.196	184	6	1	63053	63236	9609	9427	6.60e-80	300	80874	50382
												14	100	151	0	0	19544	19694	49460	49310	8.60e-74	279	80874	50382
												14	97.222	36	1	0	46542	46577	18168	18203	3.39e-08	62.1	80874	50382
												7	96.922	3606	111	0	77269	80874	91807	88202	0	6045	80874	91807
												32	96.984	2056	58	4	73573	75626	1	2054	0	3450	80874	2279
												5	96.021	779	31	0	72793	73571	780	2	0	1267	80874	118097
SRR23727617	Victoria	0	0	0	0	0	0	1641...2378	8283...10202	0	Tn6002	52 (ermB)	99.985	6696	1	0	1	6696	6696	1	0	12360	20880	10055
												41 (tetM)	99.831	14192	24	0	6689	20880	1	14192	0	26075	20880	14931
SRR23727621	Victoria	0	0	0	0	0	0	11136...11873	21788...23707	0	Tn6002	7 (ermB, tetM)	99.535	20880	97	0	1	20880	6818	27697	0	38021	20880	85340
SRR23727624	Victoria	0	0	0	0	0	0	90510...91247	78676...80595	0	Tn6002	6 (ermB, tetM)	99.914	20880	17	1	1	20880	95565	74687	0	38457	20880	99445
SRR23727636	Victoria	0	0	0	0	0	0	22895...23632	11061...12980	0	Tn6002	6 (ermB, tetM)	98.212	20912	329	24	1	20880	27973	7075	0	36503	20880	103119

## Sheet: Alignment Report Explanation
Alignment Report Explanation For Genomes with Multiple rows
The repeated listing of the same contig in the “contig (AMR genes)” column indicates multiple alignments to different regions of an MGE as reported by BLAST.
To determine the presence of an MGE, we considered the cumulative alignment length across reported regions and retained all alignments that together accounted for that MGE.
For MGEs spanning multiple contigs, we used the reported start and end coordinates on each contig to confirm that the full-length MGE was represented across contigs. Where MGEs carrying multiple AMR genes were split across contigs, all relevant contig alignments were reported to support complete MGE identification.
